# Supplementary material for: Exploring the genetic factors behind the discrepancy in resistance to bovine tuberculosis between African zebu cattle and European taurine cattle
Source: Sci Rep. 2024 Jan 29;14:2370. doi: 10.1038/s41598-024-52606-2 (PMC10824790; doi:10.1038/s41598-024-52606-2)
Supplement: Supplementary file 7 — Supplementary Table 2. [file 41598_2024_52606_MOESM7_ESM.xlsx]

## Sheet: Sheet1
Group	SampleName	Breed	Sex	NCBI BioSample Accession	MappingRate(%)	Coverage(%)	MeanDepth	Instrument
AFI	ARS01	Arsi	F	SAMN15514477	99.7885	95.0447	9.11722	HiSeq2000
AFI	ARS02	Arsi	F	SAMN15514478	99.8264	95.0984	9.62093	HiSeq2000
AFI	ARS03	Arsi	F	SAMN15514479	99.8309	95.189	9.97652	HiSeq2000
AFI	ARS04	Arsi	F	SAMN15514480	99.6555	95.2055	9.20216	HiSeq2000
AFI	ARS05	Arsi	F	SAMN15514481	99.87	95.1539	9.47362	HiSeq2000
AFI	ARS06	Arsi	F	SAMN15514482	99.6385	95.1373	8.79669	HiSeq2000
AFI	ARS07	Arsi	M	SAMN15514483	99.8036	95.2314	10.2431	HiSeq2000
AFI	ARS08	Arsi	M	SAMN15514484	99.8315	95.3014	9.14999	HiSeq2000
AFI	ARS09	Arsi	M	SAMN15514485	99.5884	95.3004	8.36878	HiSeq2000
AFI	ARS10	Arsi	M	SAMN15514486	99.8398	95.3503	9.99976	HiSeq2000
AFI	ETB01	Ethiopian Boran	F	SAMN15514516	99.8183	95.1204	10.2133	HiSeq2000
AFI	ETB02	Ethiopian Boran	F	SAMN15514517	99.8159	95.0649	9.6566	HiSeq2000
AFI	ETB03	Ethiopian Boran	F	SAMN15514518	99.8427	95.1514	9.392	HiSeq2000
AFI	ETB04	Ethiopian Boran	F	SAMN15514519	99.7733	95.1225	9.95047	HiSeq2000
AFI	ETB05	Ethiopian Boran	F	SAMN15514520	99.7451	95.1481	9.19689	HiSeq2000
AFI	ETB06	Ethiopian Boran	F	SAMN15514521	99.5834	95.0854	9.03873	HiSeq2000
AFI	ETB07	Ethiopian Boran	F	SAMN15514522	99.7116	95.075	8.41185	HiSeq2000
AFI	ETB08	Ethiopian Boran	M	SAMN15514523	99.6029	95.2813	8.66012	HiSeq2000
AFI	ETB09	Ethiopian Boran	M	SAMN15514524	99.6486	95.3135	8.84116	HiSeq2000
AFI	ETB10	Ethiopian Boran	M	SAMN15514525	99.7151	95.3914	9.23796	HiSeq2000
EUT	HOL01	Holstein	NA	SAMN02225734	99.8016	95.0196	8.45311	HiSeq2000
EUT	HOL02	Holstein	NA	SAMN02225735	99.8243	95.2215	8.28306	HiSeq2000
EUT	HOL03	Holstein	NA	SAMN02225736	96.4234	94.9347	9.49559	HiSeq2000
EUT	HOL04	Holstein	NA	SAMN02225737	99.8314	95.0863	7.61697	HiSeq2000
EUT	HOL05	Holstein	NA	SAMN02225738	99.7568	94.9485	10.003	HiSeq2000
EUT	HOL06	Holstein	NA	SAMN02225739	99.7175	95.1847	10.7726	HiSeq2000
EUT	HOL07	Holstein	NA	SAMN02225740	99.8128	95.122	10.7836	HiSeq2000
EUT	HOL08	Holstein	NA	SAMN02225741	99.7318	95.0417	9.64417	HiSeq2000
EUT	HOL09	Holstein	NA	SAMN02225742	98.6043	95.0977	9.96452	HiSeq2000
EUT	HOL10	Holstein	NA	SAMN02225743	99.7517	95.0403	10.9912	HiSeq2000
EUT	JER01	Jersey	NA	SAMN04978250	99.856	95.2585	12.9236	HiSeq2000
EUT	JER02	Jersey	NA	SAMN04978251	99.8112	95.155	13.5689	HiSeq2000
EUT	JER03	Jersey	NA	SAMN04978252	99.839	95.1519	10.9817	HiSeq2000
EUT	JER04	Jersey	NA	SAMN04978253	99.7913	95.285	10.9923	HiSeq2000
EUT	JER05	Jersey	NA	SAMN04978254	99.8522	95.1578	10.4245	HiSeq2000
EUT	JER06	Jersey	NA	SAMN04978255	97.9834	95.5041	12.1482	HiSeq2000
EUT	JER07	Jersey	NA	SAMN04978256	99.8568	95.2135	12.6552	HiSeq2000
EUT	JER08	Jersey	NA	SAMN04978257	95.131	95.4951	13.8143	HiSeq2000
EUT	JER09	Jersey	NA	SAMN04978258	99.2858	95.2439	11.9174	HiSeq2000
EUT	JER10	Jersey	NA	SAMN04978259	98.557	95.2073	13.6137	HiSeq2000
AFI	KEB01	KenyaBoran	NA	SAMN04545530	99.512	94.5717	7.89043	HiSeq2000
AFI	KEB02	KenyaBoran	NA	SAMN04545531	98.957	94.337	7.77004	HiSeq2000
AFI	KEB03	KenyaBoran	NA	SAMN04545532	98.6254	94.0897	7.58548	HiSeq2000
AFI	KEB04	KenyaBoran	NA	SAMN05862018	99.2246	94.2303	8.44697	HiSeq2000
AFI	KEB05	KenyaBoran	NA	SAMN04545538	98.7028	92.5423	8.12597	HiSeq2000
AFI	KEB06	KenyaBoran	NA	SAMN04545533	99.2051	92.8281	7.57775	HiSeq2000
AFI	KEB07	KenyaBoran	NA	SAMN04545539	98.5888	93.4782	8.0807	HiSeq2000
AFI	KEB08	KenyaBoran	NA	SAMN04545534	98.9666	93.0484	7.84416	HiSeq2000
AFI	KEB09	KenyaBoran	NA	SAMN04545535	99.8634	95.1088	8.34181	HiSeq2000
AFI	KEB10	KenyaBoran	NA	SAMN04545537	99.7509	95.1631	8.47789	HiSeq2000
AFB	AFB01	AfricanBuffalo	NA	SAMN15514475	98.5581	92.331	18.487	HiSeq2000
AFB	AFB02	AfricanBuffalo	NA	SAMN15514476	99.3684	92.2063	19.3796	HiSeq2000
