# Supplementary material for: Exploring the genetic factors behind the discrepancy in resistance to bovine tuberculosis between African zebu cattle and European taurine cattle
Source: Sci Rep. 2024 Jan 29;14:2370. doi: 10.1038/s41598-024-52606-2 (PMC10824790; doi:10.1038/s41598-024-52606-2)
Supplement: Supplementary file 8 — Supplementary Table 3. [file 41598_2024_52606_MOESM8_ESM.xlsx]

## Sheet: Sheet1
Method	Category	Term	Genes	P-value	Fold Enrichment
FLK	GOTERM_BP_DIRECT	Intracellular signal transduction	CDC42BPA, CDC42BPB, CBLB, MAPKAPK2, N1M1K, NLRC5, PASK, ARHGAP29, ARHGEF3, SHC2, SHC3, ASB16, DCDC2B, DCLK3, DNMBP, MAST2, NRG2, PIKFYVE, PLCL1, PRKCZ, RPS6KA1, RPS6KA5, UNC13B	0.017	1.7
		Negative regulation of NF-kappaB transcription factor activity	NWD1, NLRC5, TRAF3, CAT, COMMD1, DAP, ITCH	0.031	2.9
		Positive regulation of protein binding	BAMBI, RALB, CAV1, DACT1, HIPK2, RPL11, STING1	0.027	3
		Intracellular protein transport	ARF3, ARF4, ARFIP1, ARL4D, NAPG, RAB31, RAB5B, RANBP17, SEC24A, TBC1D30, MLPH, RPH3A, SCFD2, SNX31, SNX6, SYNDIG1, STXBP3	0.037	1.7
		Cell death	CIDEA, PARP4, PRKD2, SNCAIP	0.041	5.1
		Regulation of proteolysis	TRAF3, GSAP, ZYG11A	0.042	9
	GOTERM_MF_DIRECT	G-protein beta/gamma-subunit complex binding	GNA14, GNAL, GNAQ, GNAS	230	6.4
	KEGG_PATHWAY	Endocytosis	ARF3, ARF4, ARFGAP1, ASAP3, CBLB, RAB31, RAB5B, WIPF2, CAV1, CYTH3, DNM3, IGF1R, ITCH, PIP5K1A, PLD2, PSD2, PRKCZ, SMAP1, SNX6	0.0022	2.2
		Bacterial invasion of epithelial cells	SHC2, SHC3, CTNNA1, CAV1, DNM3, SEPTIN2, SEPTIN8	0.045	2.7
FST	GOTERM_BP_DIRECT	Positive regulation of protein binding	BAMBI, RALB, RFNG, CAV1, DACT1, EPB41, LRRK2, RPL11, STING1, USP33	0.00099	3.9
		Intracellular signal transduction	CDC42BPA, CDC42BPB, CBLB, JAK1, JAK2, MAPKAPK2, NIM1K, PASK, RACGAP1, SHC2, SHC3, TAOK1, ASB14, ASB16, DGKB, DCDC2B, IRAK3, MARK4, MAST2, MAPK4, NRG2, PIKFYVE, PLCH2, PRKCZ, PRKD1, PKN1, RPS6KA5, STK39, TLK2	0.0011	1.9
		Regulation of G-protein coupled receptor protein signaling pathway	FRMPD1, KCTD16, USP20, USP33, ZDHHC7	0.014	5.2
		Positive regulation of canonical Wnt signaling pathway	BAMBI, GID8, CSNK1G2, CAV1, DACT1, LRRK2, RECK, RNF220, SCEL, TRPM4	0.014	2.6
		Negative regulation of protein binding	RALB, CTSZ, CAV1, DACT1, LRRK2, TEX14, USP33	0.024	3.1
	GOTERM_MF_DIRECT	G-protein coupled receptor binding	GNA14, GNAL, GNAO1, GNAS, MARCO, USP20, USP33	0.017	3.4
		G-protein beta/gamma-subunit complex binding	GNA14, GNAL, GNAO1,GNAS	0.032	5.7
		Cysteine-type endopeptidase activity	CTSF, CTSK, CTSS, CTSZ, USP20, USP24, USP33	0.017	3.4
		1-phosphatidylinositol-4-phosphate 5kinase activity	PIP5K1A, PIP4K2A, PIKFYVE	0.026	11.5
		Phosphatidylinositol-3,4,5-trisphosphate binding	FCHSD2, RACGAP1, ARHGAP9, KIF16B, ZFYVE1	0.036	4
	KEGG_PATHWAY	Bacterial invasion of epithelial cells	SHC2, SHC3, ACTR2, CTNNA1, CAV1, DNM3, PIK3CD, SEPTIN2, SEPTIN8	0.013	2.9
		Phosphatidylinositol signaling system	DGKB, ITPR2, IP6K1, IMPA2, ITPKB, PIK3CD, PIP5K1A, PIP4K2A, PIKFYVE, SYNJ2	0.019	2.5
		Apoptosis	CTSF, CTSK, CTSS, CTSZ, CHUK, EIF2S1, ITPR2, MAP2K2, MAP3K14, PIK3CD, PARP4, TUBA3E	0.035	2
XPEHH	GOTERM_BP_DIRECT	Positive regulation of cell-cell adhesion mediated by integrin	PIEZ01, SKAP1	0.047	41.8
		TRAM-dependent toll-like receptor 4 signaling pathway	RAB11FIP2, PRKCE	0.047	41.8
	GOTERM_CC_DIRECT	Endoplasmic reticulum	ATP10A, CDKAL1, COPG2, FBX02, NLRP3, ORMDL3, ANP32A, ADIPOQ, B3GALNT2, CTSZ, CDNF, CLCC1, C18H19orf12, MSRB3, PIEZ01, PRKCE, SLC26A11, ZDHHC7	0.0056	2
	KEGG_PATHWAY	HIF-1 signaling pathway	EP300, MKNK2, ENO1, MTOR, NOS2, PIK3CD, PDK1	0.01	3.8
XPCLR	GOTERM_BP_DIRECT	Transepithelial transport	ABC1, ABCG2, SLC1A2, SLC1A3	0.00087	19
		Negative regulation of I-kappaB kinase/NF-kappaB signaling	NLRP12, RIOK3, TNFAIP3, TNIP3, RHOH, ZMYND11	0.0091	4.6
		Negative regulation of leukocyte cell-cell adhesion	MIA3, WNK1, ADTRP	0.017	14.2
		Intracellular signal transduction	CBLB, MKNK1, PASK, RAF1, ARHGEF3, SH3BP5, SHC3, TRAF6, WNK1, CAB39, DGKI, MAST2, MAST3, PRKCA, RPS6KA5, STK39, SPATA13, TGFBR1, VAV3	0.027	1.7
		Endocytosis	HEATR5A, MIA3, NPC1, RAB1A, APP, CDC42, FNBP1, GHR, MARCHF3	0.05	2.2
	GOTERM_CC_DIRECT	Endosome	DOP1B, FKBP15, NPC1, RAB3B, VPS26C, EZR, MARCHF3, MARCHF8, MYO1D, PACSIN2, RUBCN, TGFBR1	0.014	2.3
	GOTERM_MF_DIRECT	Microtubule binding	APC, EML5, EML6, OPA1, VAPA, CCDC88A, EZR, LOC614741, GAS2, JAKMIP2, KIF3A, MACF1, MAP6, MAST2, MTCL1, REEP1, REEP3	0.00057	2.7
		Protein serine/threonine/tyrosine kinase activity	FER, MKNK1, MET, RIOK3, RAF1, WNK1, CSNK1A1, CSF1R, DYRK1A, IGF1R, MAST2, MAST3, MAP3K5, PRKCa, PRKG1, RPS6KA5, STK25, STK39	87000	2.5
		Protein domain specific binding	ARFIP1, GPSM2, RAB27B, CALM1, ICA1, KPNB1, MAP3K5, MYO1D, PLG, PPP3R1, VCP, ZNF521	0.0027	2.9
	KEGG_PATHWAY	MAPK signaling pathway	MKNK1, MET, RAF1, TRAF6, CACNA1C, CACNA1E, CACNA1G, CDC42, CSF1R, CHUK, FGF1, FLNB, IGF1R, IGF1, IL1A, MAP3K4, MAP3K5, PDGFC, PRKCA, PPP3CA, PPP3R1, RPS6KA5, TGFBR1	9.4e-06	3
		T cell receptor signaling pathway	CBLB, RAF1, CDC42, CHUK, IL5, PIK3R3, PPP3CA, PPP3R1, VAV3	0.0071	3.2
		Leukocyte transendothelial migration	CTNNA1, CDC42, EZR, MYL10, PIK3R3, PRKCA, RHOH, VAV3	0.029	2.7
VST	GOTERM_BP_DIRECT	Negative regulation of T cell proliferation	CEBPB, SHH	0.049	38.9
T test	GOTERM_BP_DIRECT	G-protein coupled receptor signaling pathway	AOA3Q1LMUO_BOVIN, ADGRL1, MTNR1B, OR5AL2, OR5M3, OR5W26, OR8B69, OR8K1B, OR8K5, OR8K60, OR8U3	0.019	2.3
		Intracellular receptor signaling pathway	NR2C1, NR2F1, NR2F2	0.011	18.5
	GOTERM_CC_DIRECT	Extracellular matrix	ADAMTS2, SSPO, COL1A2, COL11A1, COL15A1, GPC1, GLG1, LRRTM4, SHH, SPON1	0.0012	3.9
	GOTERM_MF_DIRECT	Beta-catenin binding	CTNNA1, CTNNA2, KDM6B, PRKN, PTPTT	0.019	4.9
		Antigen binding	CD48, G3MXG6 BOVIN, A0A3Q1M458 BOVIN, A03Q1ML26 BOVIN	0.011	8.5
		Transmembrane transporter activity	SVOPL, FLVCR2, SLC2A5, SLC4A2, SLC44A3, SLCO1B3	0.04	3.2
