# Supplementary material for: Exploring the genetic factors behind the discrepancy in resistance to bovine tuberculosis between African zebu cattle and European taurine cattle
Source: Sci Rep. 2024 Jan 29;14:2370. doi: 10.1038/s41598-024-52606-2 (PMC10824790; doi:10.1038/s41598-024-52606-2)
Supplement: Supplementary file 9 — Supplementary Table 4. [file 41598_2024_52606_MOESM9_ESM.xlsx]

## Sheet: Copynumbers_of_selected_genes
Chromosome	Start	End	Size	Type	Gene	Method	Vst	Pval	Pval(Bonferroni)	AverageCopynumber(Resistant)	AverageCopynumber(Noneresistant)
1	4845201	4868000	22800	DUP		Ttest	0.611541	8.83e-11	7.76e-07	3.94917	1.31887	2.6303
1	38322001	38325400	3400	DEL	STX19,ARL13B	Ttest	0.486578	2.99e-08	0.00026262	1.04624	1.42298	-0.376735
1	58401601	58406400	4800	DUP	NAA50	Ttest	0.571013	6.57e-10	5.77e-06	3.10773	1.50775	1.59999
1	81959601	81962000	2400	DEL		Vst,Ttest	0.757671	4.58e-16	4.02e-12	0.630005	1.40872	-0.778715
1	85293401	85303200	9800	DUP		Vst,Ttest	0.19912	0.00148101	1	1.80663	1.48146	0.325178
1	85303201	85305600	2400	DEL		Vst,Ttest	0.744235	1.89e-15	1.66e-11	1.33281	0.451252	0.881556
1	85312801	85328000	15200	DUP		Vst,Ttest	0.162701	0.00739284	1	1.82996	1.38357	0.446385
1	87867601	87899200	31600	DEL	KCNMB3,PIK3CA	Ttest	0.515126	7.22e-09	6.34e-05	2.03071	1.13418	0.89653
1	88292401	88345600	53200	DEL	PLCXD1	Ttest	0.437348	4.34e-07	0.00381311	0.992799	0.771154	0.221645
1	95874401	95876800	2400	DEL	PLD1	Ttest	0.580117	2.64e-10	2.31e-06	0.436542	1.06135	-0.624808
1	112551001	112553800	2800	DEL	MME	Vst,Ttest	0.808742	2.02e-18	1.77e-14	0.739974	1.33444	-0.594465
1	144501001	144524400	23400	DEL	TSPEAR	Ttest	0.416602	6.46e-07	0.0056766	1.61601	0.592964	1.02305
1	144517601	144522000	4400	DEL	TSPEAR	Ttest	0.413067	6.39e-07	0.00561653	1.648	0.413874	1.23412
1	148313801	148382000	68200	DUP	SETD4,CBR1	Ttest	0.424284	4.35e-07	0.00381643	1.76205	1.51997	0.242081
1	148353601	148363400	9800	DEL	CBR1	Ttest	0.483429	4.16e-08	0.000365124	1.26581	1.62105	-0.355241
1	148751001	148753000	2000	DEL	CLDN14	Vst,Ttest	0.748023	1.15e-15	1.01e-11	0.314941	1.30155	-0.986614
1	149566601	149568200	1600	DEL	DYRK1A	Ttest	0.582604	1.42e-09	1.24e-05	1.30028	0.260352	1.03993
2	13693601	13707400	13800	DUP	FRZB	Ttest	0.498595	3.08e-08	0.000270432	2.02319	1.53664	0.486553
2	27381601	27387200	5600	DUP	CERS6	Ttest	0.512373	8.13e-09	7.14e-05	3.0268	2.60912	0.417677
2	47433401	47461800	28400	DEL	EPC2	Ttest	0.458149	1.14e-07	0.00100052	2.06468	1.20642	0.858263
2	52170001	52176800	6800	DEL	ZEB2	Vst,Ttest	0.0125038	0.476444	1	1.51343	1.07289	0.440531
2	52175601	52178000	2400	DEL	ZEB2	Vst,Ttest	0.747277	1.25e-15	1.1e-11	1.366	0.428563	0.937441
2	61556001	61570400	14400	DUP	LCT	Ttest	0.434609	2.75e-07	0.00241651	1.9051	1.55842	0.346683
2	79442801	79507200	64400	DEL	GLS	Ttest	0.455615	1.26e-07	0.00110715	2.01239	1.16295	0.849442
2	89157801	89166000	8200	DUP	AOX1	Ttest	0.477073	2.64e-07	0.00232186	2.87606	1.36802	1.50804
2	89157801	89180000	22200	DUP	AOX1	Ttest	0.50135	9.26e-08	0.0008132	2.94105	1.40326	1.53778
2	121566401	121576400	10000	DUP	bta-mir-2887-1	Ttest	0.633807	5.02e-11	4.41e-07	212.487	73.8233	138.664
2	128013601	128023600	10000	DUP	RUNX3	Literature	0.186211	0.00226539	1	1.90472	1.43386	0.470858
2	128327201	128330200	3000	DEL	NCMAP	Ttest	0.674284	6.85e-13	6.02e-09	0.25702	1.08495	-0.827932
2	134014201	134031000	16800	DEL	PAX7	Vst,Ttest	0.0546433	0.114557	1	1.5747	1.03146	0.543244
2	134024801	134034800	10000	DEL	PAX7	Vst,Ttest	0.0194616	0.350182	1	1.51179	1.01135	0.500433
2	134029601	134032000	2400	DEL	PAX7	Vst,Ttest	0.734165	7.02e-15	6.16e-11	1.15648	0.294257	0.862227
3	8916201	8924400	8200	DUP	CD48	GO,Ttest	0.720963	2.44e-14	2.14e-10	5.25773	1.54293	3.7148
3	11665801	11671400	5600	DEL		Ttest	0.567301	4.33e-10	3.8e-06	1.29806	0.00116943	1.29689
3	12552001	12556800	4800	DUP		Ttest	0.641735	4.98e-12	4.37e-08	3.03801	1.16212	1.87589
3	12552801	12562600	9800	DEL		Ttest	0.641214	5.38e-12	4.72e-08	2.4902	1.05869	1.4315
3	13344601	13362200	17600	DUP		Ttest	0.683089	3.63e-13	3.19e-09	3.11283	1.44225	1.67059
3	13357601	13362200	4600	DUP		Ttest	0.682313	3.32e-13	2.92e-09	3.24923	1.29986	1.94937
3	13367001	13371200	4200	DUP		Ttest	0.638247	1.32e-11	1.16e-07	3.36518	1.49285	1.87233
3	13367001	13399400	32400	DUP		Ttest	0.612924	5.68e-11	4.99e-07	2.72833	1.42509	1.30324
3	13493001	13506800	13800	DUP		Ttest	0.574019	3.77e-10	3.31e-06	2.56018	1.40784	1.15234
3	15584601	15595400	10800	DEL	ZBTB7B	Literature	0.265682	0.000278206	1	1.49776	0.912998	0.584761
3	17608601	17612600	4000	DEL		Ttest	0.485374	3.34e-08	0.00029321	1.42412	1.44888	-0.0247661
3	20913801	20955400	41600	DUP	MGC134040	Ttest	0.479742	3.66e-08	0.000321653	3.28778	1.54203	1.74574
3	22521201	22530400	9200	DEL	PRKAB2	Ttest	0.604383	5.24e-11	4.6e-07	0.830991	1.35976	-0.528772
3	28388801	28390400	1600	DEL	SYCP1	Ttest	0.652584	4.63e-12	4.07e-08	0.471312	1.17073	-0.699418
3	40376401	40416800	40400	DEL	COL11A1	GO,Ttest	0.402282	1.03e-06	0.00900289	2.01058	1.21014	0.800442
3	40476801	40482200	5400	DEL	COL11A1	GO,Ttest	0.466415	1.41e-07	0.00123572	1.2499	1.2617	-0.011791
3	48676801	48699000	22200	DUP	SLC44A3	GO,Ttest	0.537022	2.41e-09	2.11e-05	1.9204	1.5077	0.412697
3	55687201	55690800	3600	DEL		Ttest	0.524777	1.13e-08	9.96e-05	0.971856	1.30461	-0.332752
3	68452601	68455800	3200	DEL		Ttest	0.550907	1.06e-09	9.35e-06	0.419645	0.831075	-0.411431
3	105110601	105125800	15200	DEL	SCMH1	Ttest	0.455455	1.52e-07	0.00133135	1.82479	0.522144	1.30265
3	111602401	111604600	2200	DEL	CSMD2	Ttest	0.568168	5.46e-10	4.79e-06	1.15324	0.497033	0.656205
3	113138401	113141400	3000	DEL	DGKD	Vst	2.6e-06	0.99315	1	0.796101	0.549324	0.246777
3	113312401	113317200	4800	DEL	UGT1A6	Ttest	0.689563	1.62e-13	1.43e-09	0.518868	1.40263	-0.883757
3	118996001	119007400	11400	DUP	OR9S3	Ttest	0.445779	2.05e-07	0.0017986	2.51396	1.25748	1.25648
3	119159201	119177800	18600	DEL	OR9S43B	Ttest	0.688411	1.74e-13	1.53e-09	1.02732	0.265986	0.761332
3	119869601	119885000	15400	DEL	GPC1	GO,Ttest	0.216156	0.00200752	1	1.63684	1.03378	0.603058
3	119880001	119883800	3800	DEL	GPC1	GO,Ttest	0.625193	2.45e-11	2.16e-07	1.34227	0.575811	0.766454
3	120676201	120685000	8800	DEL	THAP4	Ttest	0.536045	2.91e-09	2.56e-05	0.238052	1.41146	-1.17341
4	9917001	9938600	21600	DUP	FAM133B	Ttest	0.465705	8.1e-08	0.000711247	1.93343	1.50736	0.426076
4	11809801	11832800	23000	DEL	COL1A2	GO,Ttest	0.432511	2.86e-07	0.00250884	1.98023	1.19636	0.783868
4	27163401	27185400	22000	DEL	HDAC9	Ttest	0.463883	7.54e-08	0.000662662	1.99366	1.13597	0.857692
4	32511001	32518400	7400	DEL		Ttest	0.409217	8.03e-07	0.00705054	1.31483	0.673611	0.641218
4	32635201	32639600	4400	DUP	RUNDC3B	Ttest	0.548546	1.85e-09	1.62e-05	2.91607	1.33912	1.57695
4	48267401	48271800	4400	DEL	HBP1	Ttest	0.489155	3.69e-08	0.000324261	1.28214	1.42085	-0.138719
4	76116601	76150000	33400	DUP	IGFBP3	Literature	0.133224	0.0109343	1	2.04458	1.50127	0.543311
4	83910201	83911800	1600	DEL		Ttest	0.439384	2.16e-07	0.00189792	1.19269	1.63469	-0.441998
4	85079801	85084600	4800	DUP	KCND2	Ttest	0.422982	4.51e-07	0.00396371	3.33947	1.76307	1.57639
4	102308001	102312600	4600	DEL	SVOPL	GO,Ttest	0.629219	1.17e-11	1.02e-07	1.04921	0.53242	0.516788
4	105880801	105890800	10000	DEL		Ttest	0.424173	1.01e-06	0.00888191	0.650193	1.02894	-0.378747
4	105890601	105896600	6000	DUP		Ttest	0.52244	9.84e-09	8.64e-05	1.82905	1.89328	-0.0642307
4	105933401	105937200	3800	DEL		Ttest	0.640135	1.71e-11	1.5e-07	1.27163	1.70778	-0.436153
4	105946601	105969400	22800	DEL		Ttest	0.544808	5.06e-09	4.45e-05	1.04216	1.50787	-0.465708
4	105970201	105976600	6400	DEL		Ttest	0.574467	7.47e-10	6.56e-06	0.944429	1.27855	-0.334119
4	105980601	105983800	3200	DEL		Ttest	0.525173	8e-09	7.03e-05	0.637122	1.064	-0.426882
4	112571401	112615200	43800	DUP	ZNF467	Vst,Ttest	0.0625533	0.0835552	1	1.95779	1.40448	0.553319
4	112620801	112624000	3200	DEL	ZNF467	Vst,Ttest	0.751451	1.53e-15	1.34e-11	0.882929	0.206404	0.676526
4	112659401	112668000	8600	DEL	SSPO	GO,Ttest	0.0743313	0.0614414	1	1.58852	1.16048	0.428033
4	112668601	112678200	9600	DEL	SSPO	GO,Ttest	0.43427	2.84e-07	0.00249467	1.67976	0.977039	0.702716
4	113533601	113537400	3800	DEL	KCNH2	Ttest	0.649358	3.56e-12	3.13e-08	1.56144	0.696051	0.865387
4	113627001	113653600	26600	DEL	SLC4A2,CDK5	GO,Ttest	0.281409	0.000119358	1	1.64505	1.03377	0.61128
4	113633201	113641200	8000	DEL	SLC4A2,CDK5	GO,Ttest	0.612842	6.75e-11	5.93e-07	1.47448	0.762256	0.712228
4	114577001	114583600	6600	DEL	GALNT11	Ttest	0.453042	1.27e-07	0.00111901	1.64878	1.49801	0.150771
4	117489001	117493400	4400	DEL	SHH	GO,Vst,Ttest	0.774849	2.84e-16	2.5e-12	1.3033	0.456618	0.846686
4	119220601	119265600	45000	DUP	PTPRN2	Ttest	0.40971	1.02e-06	0.00898711	1.95345	1.60378	0.349667
5	24733201	24749200	16000	DEL	NR2C1	GO,Ttest	0.447734	2.33e-07	0.00204847	2.00988	1.19579	0.814083
5	35723801	35727000	3200	DEL	NELL2	Ttest	0.404342	1.08e-06	0.00952473	1.23809	1.45504	-0.216953
5	36571601	36574600	3000	DEL	TMEM117	Ttest	0.41833	5.22e-07	0.00458805	1.28129	1.38564	-0.104357
5	42454801	42466800	12000	DEL	CPNE8	Ttest	0.494045	2.37e-08	0.000208312	2.0309	1.11377	0.917131
5	44434601	44450600	16000	DEL		Ttest	0.552656	1.05e-09	9.23e-06	0.998269	1.36153	-0.363261
5	48503001	48520000	17000	DUP	MSRB3	Ttest	0.542492	2.55e-09	2.24e-05	4.1729	1.53294	2.63996
5	49307401	49323200	15800	DUP	TBK1	Literature	0.230779	0.00048848	1	2.0119	1.51165	0.500245
5	51143201	51171400	28200	DEL	USP15	GO,Ttest	0.473303	6.26e-08	0.000550087	2.05214	1.18211	0.870029
5	51264201	51283000	18800	DUP	USP15	GO,Ttest	0.163693	0.00518688	1	2.01082	1.45736	0.553455
5	57787001	57859800	72800	DEL	OR6C22,OR6C4C,OR6C264	Ttest	0.620387	4.47e-11	3.93e-07	1.31	1.36078	-0.0507819
5	58027201	58090600	63400	DEL	OR6C202	Vst,Ttest	0.765706	3.79e-16	3.33e-12	0.402277	1.2972	-0.894919
5	58647801	58720000	72200	DEL	OR6C7G	Ttest	0.509227	1.02e-08	9e-05	1.79926	0.757186	1.04208
5	58680401	58778200	97800	DEL	OR6C1,OR6C7G,OR6C5H	Ttest	0.433293	3.03e-07	0.00265767	1.79764	0.803061	0.994583
5	58845201	58858800	13600	DUP	OR6C1N	Ttest	0.524874	5.46e-09	4.8e-05	2.36335	0.99732	1.36603
5	58846001	58909400	63400	DEL	OR6C1N,OR6C5	Ttest	0.477236	4.67e-08	0.000409975	1.93734	0.809511	1.12783
5	59014201	59115400	101200	DEL	OR6C266,OR6C74,OR6C33	Ttest	0.411204	7.75e-07	0.00680916	0.927677	1.2967	-0.369022
5	59015201	59234200	219000	DEL	OR6C266,OR6C74,OR6C69H,OR6C7F,OR6C74D,OR6C33	Ttest	0.403579	1.06e-06	0.0093068	0.943146	1.2853	-0.342159
5	59271001	59282000	11000	DEL	OR6C74C	Ttest	0.418076	6.56e-07	0.00576342	1.08593	1.24586	-0.159929
5	59653201	59666400	13200	DUP	OR9K2	Ttest	0.483029	4.68e-08	0.000410841	2.86288	1.53723	1.32565
5	59745601	59759800	14200	DUP	OR9K2F	Ttest	0.471622	9.5e-08	0.000834661	2.80895	1.55103	1.25792
5	74459201	74481200	22000	DUP		Ttest	0.452834	1.23e-07	0.00107908	2.40834	1.41208	0.996261
5	75588401	75614600	26200	DEL	IL2RB	Literature	0.127378	0.014236	1	1.93332	1.23884	0.694474
5	86125601	86133800	8200	DUP	SOX5	Ttest	0.494188	1.83e-08	0.000161167	1.99746	1.79345	0.204016
5	88939201	88985200	46000	DEL	SLCO1B3,U6	GO,Ttest	0.448479	2.95e-07	0.00259191	2.00005	1.21325	0.786792
5	100145201	100177000	31800	DUP	bta-mir-12002b	Ttest	0.410747	7.03e-07	0.00617613	3.63391	1.35982	2.27409
5	100560401	100567600	7200	DUP	KLRB1	Ttest	0.451283	1.73e-07	0.00152284	3.3602	3.24664	0.113559
5	102132201	102140000	7800	DEL		Ttest	0.554946	3.27e-09	2.87e-05	1.04245	1.54513	-0.502685
5	102949001	102956800	7800	DUP		Ttest	0.411574	9.25e-07	0.00812364	3.58306	1.57469	2.00837
5	105784401	105789400	5000	DEL	CCND2	Ttest	0.625585	2.21e-11	1.94e-07	1.18819	0.467239	0.720951
5	113077801	113090400	12600	DEL	MGC127055,CYP2D14	Ttest	0.41971	6.68e-07	0.0058627	1.19668	1.43974	-0.243053
6	10962401	10967400	5000	DEL	UGT8	Ttest	0.43819	3.72e-07	0.00326568	1.66487	0.431504	1.23336
6	15773801	15776200	2400	DEL	MCUB	Ttest	0.530478	2.47e-08	0.000217001	1.0392	1.29264	-0.253439
6	22314601	22328400	13800	DUP	NFKB1	Literature	0.203417	0.00115533	1	2.01041	1.47233	0.538077
6	34725201	34739600	14400	DEL	MMRN1	Ttest	0.562565	6.68e-10	5.87e-06	2.02176	1.15742	0.86434
6	40468401	40471000	2600	DEL	KCNIP4	Ttest	0.438783	2.55e-07	0.002242	2.03697	0.803204	1.23377
6	66413601	66430800	17200	DUP	CORIN	Ttest	0.443376	1.89e-07	0.00165629	1.8261	1.44689	0.37921
6	90858801	90873400	14600	DUP	CXCL9	Literature	0.153734	0.0053788	1	2.03684	1.49636	0.540477
6	110150201	110153800	3600	DEL	CPEB2	Vst,Ttest	0.75116	1.23e-15	1.08e-11	1.86918	0.577723	1.29146
6	115502001	115504800	2800	DEL		Ttest	0.46802	8.8e-08	0.000772812	0.80927	1.26865	-0.459376
7	310001	328800	18800	DUP	OR5W39	Vst,Ttest	0.790776	2.19e-17	1.92e-13	2.8411	1.36166	1.47944
7	2250201	2252600	2400	DEL	ADAMTS2	GO,Vst,Ttest	0.763728	3.97e-16	3.48e-12	0.977918	1.82038	-0.842462
7	7132401	7140200	7800	DUP	OR10H4	Ttest	0.619941	2.38e-11	2.09e-07	5.08444	1.99319	3.09125
7	8724001	8744800	20800	DUP		Ttest	0.430033	4.23e-07	0.00371457	1.43446	1.70173	-0.267274
7	11542201	11546400	4200	DEL	ADGRL1	GO,Ttest	0.485417	5.99e-08	0.000526198	1.31288	0.636654	0.676228
7	11611001	11612800	1800	DEL	C7H19orf67	Ttest	0.596047	1.14e-10	1e-06	1.57774	0.350541	1.2272
7	13025601	13036600	11000	DEL		Ttest	0.669856	6.96e-13	6.11e-09	0.715932	1.47109	-0.755158
7	13689001	13701000	12000	DUP	OR7H5P	Ttest	0.565225	5.05e-10	4.44e-06	3.16881	1.39911	1.7697
7	13689401	13718600	29200	DUP	OR7H5P	Ttest	0.588793	1.35e-10	1.19e-06	2.96077	1.34317	1.61761
7	19955001	19960800	5800	DEL	ZBTB7A	GO,Vst,Ttest	0.819943	1.11e-18	9.73e-15	1.46904	0.597834	0.871201
7	19971801	19975800	4000	DEL	ZBTB7A	GO,Vst,Ttest	0.582019	1.29e-09	1.13e-05	1.15601	0.507294	0.648715
7	21778401	21781000	2600	DEL	RAD50	Ttest	0.651427	2.5e-12	2.19e-08	0.6849	1.35036	-0.665458
7	22009601	22017600	8000	DUP		Ttest	0.548578	1.62e-09	1.43e-05	1.86384	1.53782	0.326014
7	25057601	25062400	4800	DEL	SLC27A6	Ttest	0.454734	1.29e-07	0.00113146	2.18167	0.980638	1.20103
7	26432801	26437200	4400	DEL	PRRC1	Ttest	0.427713	4.11e-07	0.00361088	1.8763	0.751854	1.12444
7	40475601	40486800	11200	DEL	IFI47	Literature	0.027833	0.269659	1	1.39848	1.0991	0.299385
7	50070401	50072400	2000	DEL	CTNNA1	GO,Vst,Ttest	0.933106	4.61e-29	4.05e-25	0.207832	1.54659	-1.33875
7	50689601	50691400	1800	DEL	DNAJC18	Vst,Ttest	0.828147	2.1e-19	1.84e-15	0.226098	1.45504	-1.22894
7	51651001	51709400	58400	DEL		Ttest	0.436618	2.97e-07	0.00260934	2.01991	1.17117	0.848739
7	52626201	52628600	2400	DEL		Ttest	0.483655	3.06e-08	0.000268503	2.12179	0.917906	1.20388
7	53152401	53162000	9600	DUP	NDFIP1	Ttest	0.433667	2.72e-07	0.00239094	1.99579	1.56912	0.426669
7	60225001	60238600	13600	DUP	ADRB2	Literature	0.141508	0.0121444	1	1.99163	1.45742	0.534208
7	93038001	93071400	33400	DEL	NR2F1	GO,Ttest	0.0576572	0.110869	1	1.59724	1.17417	0.42307
7	93046601	93053200	6600	DEL	NR2F1	GO,Ttest	0.469236	3.36e-07	0.00295239	1.30987	0.698115	0.611759
8	4547401	4556400	9000	DEL	GALNTL6	Ttest	0.415709	8.08e-07	0.0070987	1.16728	1.34326	-0.175976
8	10210001	10212000	2000	DUP	FZD3	Ttest	0.40416	9.86e-07	0.0086571	84.702	42.7863	41.9157
8	19954601	19957000	2400	DEL	U6	Ttest	0.418509	5.96e-07	0.00523047	1.73355	0.483909	1.24964
8	28544001	28578600	34600	DEL	CCDC171	Ttest	0.410711	9.69e-07	0.00851099	2.0379	1.21261	0.82529
8	29554801	29573800	19000	DEL	ZDHHC21	Ttest	0.493104	2.45e-08	0.00021476	2.01112	1.17409	0.837032
8	29958201	29972600	14400	DUP	NFIB	Ttest	0.410856	7.73e-07	0.00678631	1.92143	1.45781	0.463623
8	39367601	39408200	40600	DEL	JAK2	Ttest	0.455099	1.32e-07	0.00116263	2.00583	1.19935	0.806478
8	42372801	42394800	22000	DUP	SMARCA2	Ttest	0.492362	2.33e-08	0.00020499	1.88491	1.45869	0.426223
8	52179201	52182200	3000	DEL	PCSK5	Ttest	0.515722	7.92e-09	6.96e-05	0.949794	1.5046	-0.554801
8	60141201	60156600	15400	DEL	OR13J1D	Ttest	0.516287	7.37e-09	6.47e-05	1.09309	1.13777	-0.0446857
8	62431801	62437600	5800	DEL	ALDH1B1	Ttest	0.493639	6.66e-08	0.000584795	0.926296	1.43397	-0.50767
8	64006001	64007800	1800	DEL	COL15A1	GO,Ttest	0.729713	6.01e-15	5.28e-11	0.468617	1.4737	-1.00508
8	66007201	66010800	3600	DEL	CNTNAP3	Ttest	0.529528	3.25e-09	2.85e-05	1.09116	1.24706	-0.1559
8	110970601	111009200	38600	DUP	COLEC11	Literature	0.0807348	0.0478711	1	1.91873	1.4109	0.507835
9	9778201	9858800	80600	DUP	SMAP1	Literature	0.247996	0.000292601	1	1.97348	1.48577	0.487711
9	9945801	9983200	37400	DUP	SMAP1	Literature	0.241142	0.000351552	1	1.95042	1.53184	0.418579
9	15608201	15612000	3800	DEL	IMPG1	Ttest	0.45062	1.47e-07	0.00129521	2.05348	0.857047	1.19643
9	19793401	19811400	18000	DUP	BCKDHB	Ttest	0.440425	5.4e-07	0.00473983	1.83523	1.46511	0.370114
9	19807601	19810600	3000	DEL	BCKDHB	Ttest	0.476679	2.42e-07	0.00212541	1.16886	1.5663	-0.397439
9	36263601	36267800	4200	DEL	HS3ST5	Ttest	0.514246	2.65e-08	0.000232795	1.60028	0.637502	0.962774
9	75743401	75760200	16800	DUP	TNFAIP3	Literature	0.258032	0.000226249	1	1.88328	1.46166	0.421616
9	80411001	80414800	3800	DEL		Vst,Ttest	0.827952	5.24e-19	4.6e-15	1.57633	0.655952	0.920375
9	93404601	93408800	4200	DEL	ARID1B	Ttest	0.417729	9.77e-07	0.00858458	1.29843	0.610559	0.687875
9	94874801	94876600	1800	DEL	TULP4	Ttest	0.710732	3.25e-14	2.85e-10	0.720889	1.33437	-0.613485
9	96960801	96992800	32000	DUP	PRKN	GO,Ttest	0.162271	0.00452352	1	1.91627	1.43616	0.480118
9	97218401	97224600	6200	DEL	PRKN	GO,Ttest	0.084408	0.046826	1	1.77143	1.34809	0.423335
9	97383801	97387800	4000	DEL	PRKN	GO,Ttest	0.0147591	0.477385	1	1.76545	1.15639	0.609055
9	97796201	97797600	1400	DEL	PRKN	GO,Ttest	0.684965	2.26e-13	1.99e-09	0.484415	1.28632	-0.801905
9	98819201	98821200	2000	DEL	QKI	Ttest	0.645149	8.19e-12	7.2e-08	1.51095	0.219012	1.29193
9	101035401	101039000	3600	DEL		Ttest	0.70459	2.23e-13	1.96e-09	1.60831	0.697485	0.910829
9	101823801	101914000	90200	DUP	CCR6	Literature	0.186392	0.00206422	1	1.95412	1.47946	0.47466
9	102479201	102480800	1600	DEL		Ttest	0.556726	1.62e-09	1.42e-05	0.457494	1.03513	-0.577633
9	103174801	103184800	10000	DUP	THBS2	Ttest	0.437736	2.85e-07	0.0025017	1.94417	1.71028	0.233891
10	9323201	9341600	18400	DUP	AP3B1	Literature	0.364373	4.52e-06	0.0397035	1.92316	1.50064	0.422527
10	10062001	10068400	6400	DUP	DMGDH	Ttest	0.540605	1.79e-09	1.57e-05	2.94946	1.2551	1.69436
10	15648801	15652600	3800	DEL	ANP32A	Ttest	0.476318	2.69e-07	0.002367	1.15758	0.581994	0.575587
10	23012401	23021200	8800	DUP		Ttest	0.47398	7.22e-08	0.000634489	6.1639	3.33223	2.83167
10	46221201	46226000	4800	DEL	HERC1	Ttest	0.476258	4.92e-07	0.00431811	1.17758	1.39533	-0.21775
10	53064801	53091000	26200	DEL	TCF12	GO,Ttest	0.434761	4.25e-07	0.00373066	2.02044	1.1674	0.853038
10	79275201	79278200	3000	DUP	EIF2S1	Ttest	0.677608	5.33e-13	4.68e-09	2.29914	2.85495	-0.555815
10	86774601	86779800	5200	DEL	FLVCR2	GO,Ttest	0.101915	0.0257583	1	0.950691	0.495753	0.454937
10	86780001	86823800	43800	DUP	FLVCR2	GO,Ttest	0.0346987	0.227915	1	2.22326	1.4255	0.797761
10	86823801	86829800	6000	DEL	FLVCR2	GO,Ttest	0.505324	1.65e-08	0.000144834	1.15924	1.43838	-0.279139
10	86829601	86841400	11800	DUP	FLVCR2	GO,Ttest	0.104675	0.035798	1	2.24847	1.38503	0.863444
10	86845601	86854200	8600	DUP	FLVCR2	GO,Ttest	0.165615	0.0161484	1	2.21725	1.30976	0.907489
10	86863401	86875600	12200	DEL	FLVCR2	GO,Ttest	0.37204	4.05e-06	0.0355916	1.80182	0.680586	1.12124
10	86889001	86891200	2200	DEL	FLVCR2	GO,Ttest	0.0242281	0.447199	1	0.866918	0.527467	0.339451
11	21540201	21562000	21800	DUP	MAP4K3,CDKL4	Ttest	0.487689	2.69e-08	0.000235944	2.02086	1.53786	0.483
11	36445401	36457000	11600	DEL	ASB3	Ttest	0.556431	1.25e-09	1.09e-05	1.6748	0.395146	1.27965
11	38548801	38562200	13400	DUP	EFEMP1	Ttest	0.453723	1.15e-07	0.00101252	1.83496	1.52229	0.312667
11	43305601	43308600	3000	DEL	BCL11A	Ttest	0.727778	1.3e-14	1.14e-10	1.08557	0.360765	0.724805
11	44346401	44348400	2000	DEL	SH3RF3	Ttest	0.474566	6.97e-08	0.000611792	0.93371	1.93027	-0.996557
11	47175001	47190600	15600	DUP		Ttest	0.493928	1.95e-07	0.00171445	1.8919	1.84653	0.0453783
11	49197001	49207200	10200	DEL		Ttest	0.561919	1.72e-09	1.51e-05	0.900528	1.39154	-0.49101
11	49243401	49266200	22800	DEL	GNLY	Ttest	0.462077	8.89e-08	0.000780538	1.67388	1.39598	0.2779
11	50266401	50275200	8800	DEL	DNAH6	Vst,Ttest	0.151097	0.00839682	1	1.63341	1.3763	0.257113
11	50478201	50482200	4000	DEL	U6,DNAH6	Vst,Ttest	0.746525	2.74e-15	2.41e-11	0.665208	1.4915	-0.826293
11	55496001	55499400	3400	DEL	CTNNA2	GO,Ttest	0.537953	2.05e-09	1.8e-05	1.66808	0.439654	1.22843
11	55694601	55699600	5000	DEL	CTNNA2	GO,Ttest	0.453535	1.29e-07	0.00113044	1.02079	1.3167	-0.295911
11	58501201	58541000	39800	DEL	LRRTM4	GO,Ttest	0.421234	4.56e-07	0.00400331	1.97084	1.1558	0.815036
11	60510601	60514000	3400	DEL	COMMD1	Ttest	0.598943	9.17e-11	8.06e-07	0.773502	1.33853	-0.565029
11	61812801	61820800	8000	DEL	WDPCP	Ttest	0.616753	3.58e-11	3.14e-07	1.10995	1.35696	-0.24701
11	73972001	73973800	1800	DEL	DNMT3A	Ttest	0.685589	5.59e-13	4.91e-09	1.37627	0.0709897	1.30528
11	87948601	87973000	24400	DUP	ADAM17	Literature	0.0859031	0.0502769	1	1.94593	1.42658	0.519349
11	99358001	99382000	24000	DUP		Vst	0.0191204	0.381745	1	2.32369	1.76494	0.558748
11	99359401	99368000	8600	DUP		Vst	7.34e-05	0.977557	1	2.84047	1.95333	0.887134
11	103360401	103365400	5000	DEL	KCNT1	Ttest	0.465832	1.05e-06	0.00926417	1.6724	1.54205	0.130346
11	104156801	104160000	3200	DEL		Ttest	0.466072	6.94e-08	0.000609267	1.0459	1.23637	-0.190467
11	104835801	104838600	2800	DEL	BRD3	Ttest	0.598069	2.33e-10	2.05e-06	1.63784	0.508518	1.12932
11	106045601	106059200	13600	DEL	ABCA2	Ttest	0.403068	1.11e-06	0.00974195	1.5578	0.895333	0.662469
11	106046601	106049200	2600	DEL	ABCA2	Ttest	0.695145	1.31e-13	1.15e-09	1.06726	0.289999	0.777265
12	13670001	13673800	3800	DEL	ENOX1	Ttest	0.465205	6.94e-08	0.000609882	1.04101	1.27334	-0.232326
12	17828801	17832000	3200	DEL	SUCLA2	Ttest	0.641667	9.41e-12	8.26e-08	1.91734	0.634663	1.28268
12	26380601	26388400	7800	DEL	NBEA	Ttest	0.506179	1.13e-08	9.94e-05	1.65385	1.51596	0.137884
12	35402001	35407600	5600	DEL	FGF9	Ttest	0.686679	2.76e-13	2.43e-09	1.7727	0.72487	1.04783
12	70066001	70183400	117400	DEL		Ttest	0.412457	8.43e-07	0.00740228	1.62143	0.893673	0.727752
12	77133401	77135000	1600	DEL	PCCA	Ttest	0.632576	9.34e-12	8.2e-08	0.623505	1.4119	-0.788397
12	83642401	83681400	39000	DUP	TNFSF13B	Literature	0.191298	0.00174259	1	1.98241	1.48817	0.494237
12	84653201	84655800	2600	DEL	IRS2	Ttest	0.565299	1.96e-09	1.72e-05	1.87329	0.504579	1.36871
12	85159601	85171600	12000	DUP	RAB20	Ttest	0.525339	5.46e-09	4.8e-05	3.55949	1.7045	1.85499
12	85877601	85924000	46400	DUP		Vst,Ttest	0.230184	0.00054798	1	1.91897	1.48277	0.436196
12	85926801	85939400	12600	DUP		Vst,Ttest	0.305217	6.4e-05	0.561801	2.0048	1.56313	0.441668
12	85948601	85975000	26400	DUP		Vst,Ttest	0.201915	0.00130935	1	1.90508	1.45468	0.450399
12	85987401	86005000	17600	DUP		Vst,Ttest	0.146438	0.00772642	1	1.92684	1.45876	0.468076
12	86018001	86025000	7000	DEL		Vst,Ttest	0.665564	1.24e-12	1.09e-08	1.75231	0.774251	0.97806
12	86018201	86020000	1800	DEL		Vst,Ttest	0.816652	9.83e-19	8.63e-15	1.68132	0.205521	1.4758
12	86025201	86038600	13400	DUP		Vst,Ttest	0.138933	0.00857023	1	1.94773	1.47638	0.471352
12	86050401	86067000	16600	DUP		Vst,Ttest	0.155821	0.00601879	1	1.95583	1.4893	0.466528
13	436401	444000	7600	DUP		Ttest	0.594517	2e-10	1.75e-06	2.75861	1.40751	1.3511
13	453601	492800	39200	DUP	OR4C27	Vst,Ttest	0.726578	9.47e-15	8.32e-11	2.50995	1.32292	1.18703
13	474801	499200	24400	DUP	OR4C27	Vst,Ttest	0.732181	5.35e-15	4.7e-11	2.5457	1.26789	1.27781
13	485001	492600	7600	DUP	OR4C27	Vst,Ttest	0.686242	2.66e-13	2.34e-09	2.77534	1.17955	1.59579
13	10822801	10828200	5400	DUP		Ttest	0.408561	7.82e-07	0.00687165	2.39445	2.09485	0.299593
13	10921601	10943200	21600	DUP		Ttest	0.566376	6.9e-10	6.06e-06	2.11146	1.64312	0.468342
13	15910401	15929600	19200	DEL	GATA3	Literature	0.0702306	0.0672805	1	1.62962	1.19088	0.438743
13	15925001	15947200	22200	DEL	GATA3	Literature	0.0202066	0.330916	1	1.62889	1.08439	0.544496
13	53782001	53784400	2400	DEL	OPRL1	Ttest	0.682758	7.64e-13	6.71e-09	1.0072	1.61395	-0.606756
13	55097001	55098800	1800	DEL	TAF4	Ttest	0.481999	7.13e-08	0.00062596	1.30222	0.251606	1.05062
13	56674801	56699600	24800	DEL	SYCP2,PHACTR3	Ttest	0.483523	3.19e-08	0.000280309	2.00078	1.16866	0.832114
13	64364601	64373600	9000	DUP	TRPC4AP	Ttest	0.40962	7.5e-07	0.00658341	2.03317	1.57843	0.454739
13	71260201	71264200	4000	DEL	PTPRT	GO,Literature,Ttest	0.57667	2.62e-10	2.3e-06	2.06446	0.87626	1.1882
13	73583601	73597800	14200	DUP		Ttest	0.437519	3.15e-07	0.00276704	3.12841	1.35267	1.77574
13	73592601	73598000	5400	DUP		Ttest	0.422784	6.45e-07	0.00566175	3.30528	1.39118	1.9141
13	78204001	78207000	3000	DEL	CEBPB	GO,Vst,Ttest	0.856455	2.6e-21	2.28e-17	1.96383	0.394224	1.56961
14	26601	59800	33200	DEL	A0A3Q1LMU0_BOVIN,U6	GO,Ttest	0.487039	2.06e-07	0.00181228	0.727167	0.812072	-0.0849043
14	647401	655200	7800	DEL	MROH1,BOP1,SCX	Ttest	0.499127	1.42e-08	0.000124613	1.70207	0.928981	0.773092
14	3613801	3615600	1800	DEL	KCNK9	Ttest	0.696149	1.24e-13	1.09e-09	1.95901	0.434388	1.52462
14	41974801	42003800	29000	DUP	IL7	Literature	0.107751	0.0215136	1	2.02023	1.46397	0.556259
14	69446401	69449600	3200	DEL	CCNE2	Ttest	0.729794	1.7e-14	1.49e-10	1.58138	0.582758	0.998627
14	72303401	72307600	4200	DUP	RUNX1T1	Literature	0.13515	0.00959488	1	1.98438	1.56638	0.417994
14	77196801	77243200	46400	DUP		Ttest	0.548647	1.23e-09	1.08e-05	3.10593	1.37628	1.72965
14	82349001	82403200	54200	DEL	SLC2A5	GO,Ttest	0.662242	1.37e-12	1.2e-08	0.769707	0.958084	-0.188378
14	82358601	82385600	27000	DEL	SLC2A5	GO,Ttest	0.560535	6.21e-10	5.45e-06	0.954919	0.974994	-0.0200756
15	755001	771000	16000	DUP	OR4C146	Ttest	0.596507	1.08e-10	9.51e-07	2.7387	1.18401	1.55469
15	15554401	15565400	11000	DUP	AMOTL1	Literature	0.18023	0.00242665	1	1.99447	1.54315	0.451319
15	15714401	15722800	8400	DEL	AMOTL1	Literature	0.00408711	0.881036	1	1.87034	1.2784	0.591942
15	29760601	29764800	4200	DEL	NLRX1	Ttest	0.578101	5.71e-10	5.02e-06	1.0216	1.44312	-0.421519
15	38493201	38496800	3600	DEL	SPON1	GO,Ttest	0.232762	0.000653053	1	1.37097	1.30443	0.0665388
15	38657401	38662800	5400	DEL	SPON1	GO,Ttest	0.560097	8.18e-10	7.19e-06	0.902796	1.25604	-0.353247
15	43525801	43527800	2000	DEL	SCUBE2	Ttest	0.647882	3.25e-12	2.86e-08	0.876581	1.38845	-0.511865
15	46009001	46032400	23400	DUP	OR2AG1E,OR2D3G,U6	Ttest	0.424624	4.07e-07	0.00357837	4.11549	2.11628	1.99921
15	46066401	46085000	18600	DEL	OR2AG1	Ttest	0.53086	5.29e-09	4.65e-05	0.88822	1.11937	-0.231153
15	46226401	46236200	9800	DUP		Ttest	0.538105	2.07e-09	1.82e-05	6.62498	1.66351	4.96147
15	46274601	46279400	4800	DEL		Ttest	0.473955	1.11e-07	0.00097926	0.710601	1.0102	-0.2996
15	46352001	46381600	29600	DUP		Ttest	0.591033	1.21e-10	1.06e-06	5.35109	1.69789	3.6532
15	46353601	46364200	10600	DUP		Ttest	0.596585	8.82e-11	7.75e-07	8.51453	1.96731	6.54722
15	47486401	47490400	4000	DUP	OR52N4I	Ttest	0.615917	2.54e-11	2.23e-07	3.86275	1.35288	2.50987
15	47486401	47500200	13800	DUP	OR52N4I	Ttest	0.485808	3.14e-08	0.000275491	3.01584	1.40915	1.60669
15	56985001	56996200	11200	DEL	ANO3	Ttest	0.49748	2.04e-08	0.000179184	1.77538	0.740027	1.03535
15	63743401	63773600	30200	DEL	CSTF3	Ttest	0.495285	1.84e-08	0.000161806	2.0639	1.1133	0.950595
15	76146801	76150000	3200	DEL	PHF21A	Ttest	0.461432	5.86e-07	0.00514621	0.923745	0.389577	0.534167
15	78498001	78515400	17400	DUP	OR5W26,OR5W2D	GO,Ttest	0.729667	6.61e-15	5.81e-11	2.42398	1.2991	1.12488
15	78655001	78669200	14200	DUP	OR5F2C	Ttest	0.568005	5.05e-10	4.44e-06	2.44299	1.38049	1.06249
15	78663601	78669000	5400	DUP	OR5F2C	Ttest	0.687433	2.15e-13	1.89e-09	2.9451	1.37686	1.56823
15	79239801	79575400	335600	DEL	OR8K60,OR8K5	GO,Ttest	0.0656291	0.196012	1	2.17562	1.35548	0.820138
15	79471401	79568200	96800	DUP	OR8K60	GO,Ttest	0.116319	0.0301697	1	2.24235	1.31209	0.930261
15	79549601	79572000	22400	DEL	OR8K60	GO,Ttest	0.263315	0.000254779	1	2.19121	1.05374	1.13747
15	79567801	79575400	7600	DEL	OR8K60,OR8K5	GO,Ttest	0.415662	6.54e-07	0.00574611	1.76258	0.898541	0.864043
15	79582201	79590000	7800	DUP	OR8K1B	GO,Ttest	0.535503	4.4e-09	3.86e-05	2.59368	1.4346	1.15907
15	79704001	79708000	4000	DUP	OR5AL2	GO,Ttest	0.677476	4.73e-13	4.15e-09	3.28458	1.41007	1.87452
15	79715801	79725000	9200	DUP	OR8U3	GO,Ttest	0.668136	8.83e-13	7.76e-09	3.29277	1.22271	2.07006
15	79723801	79787400	63600	DEL	OR5M3	GO,Ttest	0.422696	4.35e-07	0.00381753	1.94488	1.01716	0.927716
15	79747801	79774400	26600	DUP	OR5M3	GO,Ttest	0.398911	1.14e-06	0.00999909	2.26437	1.09444	1.16994
15	80581801	80623200	41400	DUP	PRG3,PRG3	Ttest	0.480986	4.58e-08	0.000402463	1.91241	2.48842	-0.576008
15	80594001	80611800	17800	DEL		Ttest	0.56869	5.44e-10	4.78e-06	0.643357	2.13623	-1.49287
15	82096201	82153000	56800	DUP	GAT,GLYATL2,GLYAT	Ttest	0.679197	4.9e-13	4.3e-09	2.06588	2.25269	-0.186813
15	82146201	82152600	6400	DUP	GLYATL2	Ttest	0.62697	1.53e-11	1.34e-07	2.16715	2.30816	-0.141017
15	84406601	84470000	63400	DUP	OR4A2C	Vst,Ttest	0.757108	7.1e-16	6.23e-12	2.77566	1.34872	1.42694
15	84420601	84427400	6800	DUP	OR4A2C	Vst,Ttest	0.678848	1.3e-12	1.14e-08	3.30608	1.43869	1.86739
15	84699601	84734600	35000	DUP	OR4C181	Vst,Ttest	0.760704	5.19e-16	4.56e-12	2.72818	1.32633	1.40185
15	84704401	84712000	7600	DUP	OR4C181	Vst,Ttest	0.731011	7.97e-15	7e-11	3.33829	1.36608	1.97221
16	818001	829600	11600	DUP		Ttest	0.54418	3.05e-09	2.68e-05	2.43793	1.97409	0.463841
16	5246601	5257400	10800	DUP	CD55	Literature	0.308103	5.09e-05	0.44726	1.97491	1.52507	0.449839
16	5955401	5974400	19000	DEL		Ttest	0.424337	4.95e-07	0.00435186	1.08407	1.34242	-0.258351
16	21144801	21147200	2400	DEL	SPATA17	Vst,Ttest	0.740337	4.19e-15	3.68e-11	1.91078	0.465851	1.44493
16	21209001	21213200	4200	DEL	SPATA17	Vst,Ttest	0.108775	0.0473213	1	1.50419	1.25157	0.252616
16	28372601	28378000	5400	DEL	DNAH14	Ttest	0.479397	4.21e-08	0.000370129	1.02542	1.38258	-0.357156
16	39805801	39811600	5800	DUP	DNM3	Vst	9.4e-05	0.949935	1	2.51334	1.73632	0.777022
16	42901601	42904600	3000	DEL	CASZ1	Ttest	0.716312	8.25e-14	7.24e-10	1.4016	0.497756	0.90384
16	43138401	43176400	38000	DUP	PGD	Literature	0.186282	0.00218784	1	1.92956	1.45599	0.473567
16	44376401	44408000	31600	DEL		Ttest	0.473612	4.74e-08	0.000416117	0.93102	0.352289	0.578732
16	51628201	51630600	2400	DEL	ZBTB17	Vst,Ttest	0.766165	2.65e-16	2.33e-12	1.39644	0.382712	1.01373
16	53879001	53881800	2800	DUP	PRDM2	Ttest	0.680387	6.65e-13	5.84e-09	3.54017	1.42412	2.11604
16	55081401	55083400	2000	DEL	ANKRD45	Ttest	0.544255	6.1e-09	5.36e-05	0.907796	1.38482	-0.477026
16	59225001	59226600	1600	DEL		Ttest	0.431405	3.39e-07	0.00297718	0.925818	1.34337	-0.417549
16	61467801	61470000	2200	DEL	LHX4	Ttest	0.551643	2.63e-09	2.31e-05	0.625026	0.172803	0.452223
16	67721601	67738800	17200	DUP	PTGS2	Literature	0.288565	9.59e-05	0.841933	1.96376	1.48835	0.475407
16	67927801	67930200	2400	DEL	PLA2G4A	Literature	0.327964	1.75e-05	0.154052	1.04385	0.470046	0.573807
16	73103801	73106400	2600	DEL	SERTAD4	Vst,Ttest	0.812848	2.07e-18	1.82e-14	1.74037	0.462356	1.27802
16	77517201	77530400	13200	DEL		Ttest	0.456316	1.19e-07	0.00104579	1.23552	1.16075	0.074777
16	80898801	80908200	9400	DEL	TNNI1	Ttest	0.418237	6.59e-07	0.00578783	1.57842	0.923045	0.655374
17	17203601	17214400	10800	DUP	ELMOD2	Ttest	0.445569	1.68e-07	0.00147204	1.94025	1.58623	0.354023
17	40790001	40804400	14400	DUP	GASK1B	Ttest	0.536841	2.19e-09	1.92e-05	1.96473	1.57656	0.388171
17	51394201	51401200	7000	DEL	NCOR2	Ttest	0.423955	6.26e-07	0.00549469	1.42392	0.800604	0.623319
17	62684601	62688400	3800	DEL	MSI1	Ttest	0.664353	9.6e-12	8.43e-08	1.33594	0.604594	0.731341
17	63998201	64005600	7400	DUP	USP30	Ttest	0.416042	5.83e-07	0.00512197	1.86704	1.56722	0.299815
17	70709001	70718400	9400	DEL		Ttest	0.468648	7.61e-08	0.000668736	0.74538	0.694601	0.0507792
17	71071801	71075800	4000	DEL		Ttest	0.416403	6.39e-07	0.00561527	0.936117	1.26168	-0.325559
18	2052801	2058600	5800	DUP	GLG1	GO,Ttest	0.429934	3.83e-07	0.00335995	1.89681	1.65735	0.239453
18	7913601	7948200	34600	DUP	GAN	Literature	0.165527	0.00371955	1	1.94936	1.45976	0.489594
18	7949401	7998800	49400	DUP	GAN	Literature	0.203998	0.00129078	1	1.96504	1.51065	0.454386
18	13339401	13378800	39400	DUP	CA5A	Ttest	0.414158	7.05e-07	0.00619082	1.88116	1.68588	0.195276
18	13382401	13396000	13600	DUP	BANP	Ttest	0.408703	8.58e-07	0.00753725	1.96157	1.84366	0.117916
18	18136001	18164000	28000	DUP	ZNF423	Vst,Ttest	0.286253	8e-05	0.702618	1.85265	1.42142	0.431237
18	18308601	18310400	1800	DEL	ZNF423	Vst,Ttest	0.786998	2.64e-17	2.31e-13	1.45525	0.260372	1.19488
18	21714601	21738200	23600	DEL	CHD9	Ttest	0.479616	4.16e-08	0.000365499	2.0592	1.13845	0.920749
18	36718001	36788600	70600	DEL	NFAT5,NQO1	Ttest	0.440069	2.39e-07	0.00209828	2.01841	1.21583	0.802579
18	45100001	45133600	33600	DEL		Vst,Ttest	0.733985	9.95e-15	8.74e-11	0.586237	1.38094	-0.794706
18	45355201	45385600	30400	DUP		Ttest	0.496657	1.99e-08	0.000174712	2.70928	1.36323	1.34606
18	46593201	46625200	32000	DEL	TYROBP	Literature	0.111994	0.0238903	1	1.93416	1.25752	0.676639
18	49955401	49973400	18000	DUP	NUMBL	Literature	0.295412	5.6e-05	0.491682	1.93306	1.50492	0.428145
18	51141001	51143200	2200	DEL	POU2F2	Ttest	0.474462	5.1e-08	0.000448033	1.42432	0.679103	0.745215
18	54750201	54756200	6000	DUP	SULT2A1	Ttest	0.647966	4.96e-12	4.35e-08	3.11662	1.39542	1.7212
18	55929001	55933200	4200	DEL	FLT3LG	Ttest	0.52267	7.28e-09	6.39e-05	0.979347	0.405874	0.573472
18	56493401	56496600	3200	DEL	KCNC3	Ttest	0.440524	4.31e-07	0.00378362	1.06389	0.52427	0.539616
18	56493401	56506600	13200	DEL	KCNC3	Ttest	0.434026	9.83e-07	0.00863037	1.40307	0.834458	0.568614
18	56557401	56570800	13400	DEL	POLD1	Vst,Ttest	0.02067	0.387414	1	1.62996	1.10193	0.528026
18	56568401	56574400	6000	DEL	POLD1,SPIB	Vst,Ttest	0.732553	6.49e-15	5.7e-11	1.74641	0.839749	0.90666
18	56771601	56776600	5000	DEL	SHANK1	Ttest	0.513425	2.02e-08	0.000177089	1.10191	0.533648	0.568265
18	57107001	57110800	3800	DEL		Ttest	0.495398	4.05e-08	0.000355771	0.81914	1.37052	-0.551379
18	57639801	57644200	4400	DUP		Ttest	0.514772	1.27e-08	0.000111952	2.83556	1.1658	1.66976
18	58141201	58161400	20200	DUP		Ttest	0.466314	6.91e-08	0.000606692	4.69562	2.14273	2.55289
18	59341601	59364400	22800	DEL		Ttest	0.419497	8.61e-07	0.00756621	0.525347	1.09868	-0.573334
18	61886201	61889000	2800	DEL	U2AF2	Ttest	0.697383	3.95e-13	3.47e-09	1.24915	0.407379	0.841776
18	61956201	61958600	2400	DEL	ZNF524,ZNF579	Ttest	0.618316	4.62e-11	4.05e-07	1.48569	0.359516	1.12618
18	62106001	62117200	11200	DEL	TMEM190	Ttest	0.511481	1.19e-08	0.00010493	1.49718	0.777171	0.72001
18	62106801	62112000	5200	DEL	TMEM190	Ttest	0.535556	3.47e-09	3.05e-05	1.44772	0.68719	0.76053
18	62273001	62277800	4800	DEL	TNNT1,TNNI3	Ttest	0.649128	6.92e-12	6.07e-08	1.39863	0.60431	0.794322
18	62583001	62606800	23800	DUP	KIR3DS1	Literature,Ttest	0.592191	2.86e-10	2.52e-06	1.78215	2.01096	-0.228805
18	62589201	62600200	11000	DEL	KIR3DS1	Literature,Ttest	0.613893	7.54e-11	6.62e-07	1.49003	1.8814	-0.391372
18	62671401	62724200	52800	DEL		Ttest	0.428094	9.06e-07	0.00795997	2.72682	0.924233	1.80258
18	62682801	62686600	3800	DEL		Ttest	0.620946	4.98e-11	4.37e-07	2.17955	0.221214	1.95833
18	62690801	62700000	9200	DEL		Ttest	0.562684	1.85e-09	1.62e-05	2.27148	0.448291	1.82319
18	62700001	62726000	26000	DUP		Ttest	0.514721	1.73e-08	0.000151579	2.48369	0.656203	1.82749
18	62700601	62715000	14400	DEL		Ttest	0.603049	1.2e-10	1.06e-06	2.15853	0.295322	1.86321
18	62718201	62722200	4000	DEL		Ttest	0.536454	5.66e-09	4.97e-05	2.4967	0.57207	1.92463
18	62963001	62970600	7600	DEL		Ttest	0.558579	1.5e-09	1.32e-05	0.942636	1.43006	-0.487425
18	63328001	63337200	9200	DEL		Ttest	0.415983	5.97e-07	0.00524161	1.37258	1.80888	-0.436308
19	7389001	7393800	4800	DEL	NOG	Ttest	0.477969	8.61e-08	0.000756534	1.48546	0.780228	0.705232
19	14298401	14300400	2000	DEL	CCL3	Literature	0.0169563	0.470233	1	1.50701	0.936765	0.570245
19	15417001	15419400	2400	DEL	SNORA70	Ttest	0.45161	1.51e-07	0.00132285	0.0714291	0.573461	-0.502032
19	26951201	26953400	2200	DEL	PHF23	Ttest	0.570511	1.14e-09	1e-05	0.783933	0.259373	0.52456
19	27082001	27088400	6400	DEL	TMEM256,NLGN2	Ttest	0.644054	8.04e-12	7.06e-08	1.46121	0.721686	0.739529
19	27520401	27549000	28600	DEL	KDM6B,DNAH2	GO,Vst,Ttest	0.40364	1.65e-06	0.0145349	1.54698	0.938043	0.608934
19	27522601	27529600	7000	DEL	DNAH2	Ttest	0.581532	2.78e-10	2.44e-06	1.35112	0.730113	0.621005
19	27537801	27540000	2200	DEL	KDM6B	GO,Vst,Ttest	0.74052	9.42e-15	8.28e-11	0.934313	0.209144	0.72517
19	33383401	33488600	105200	DUP	NCOR1	Literature	0.191486	0.00171083	1	1.96326	1.45701	0.50625
19	37877801	37880800	3000	DEL	HOXB8	Vst,Ttest	0.751233	5.41e-15	4.75e-11	1.07445	0.392965	0.681482
19	38709201	38719000	9800	DEL	TBX21	Literature	0.132926	0.0102052	1	1.90727	1.1989	0.708372
19	41438001	41471400	33400	DUP	KRTAP9-1	Vst,Ttest	0.750711	1.18e-15	1.03e-11	1.53952	2.97552	-1.436
19	41458601	41483200	24600	DEL		Vst,Ttest	0.832393	1.11e-19	9.73e-16	1.05748	2.50582	-1.44834
19	41463601	41476400	12800	DUP		Vst,Ttest	0.813467	1.34e-18	1.18e-14	0.929478	3.05472	-2.12524
19	62231601	62238800	7200	DUP	AXIN2	Vst,Ttest	0.133657	0.00981485	1	1.89754	1.45005	0.447491
19	62238801	62242000	3200	DEL	AXIN2	Vst,Ttest	0.83466	1.32e-19	1.16e-15	1.42181	0.227723	1.19409
19	63050201	63059800	9600	DUP		Ttest	0.504527	1.1e-08	9.7e-05	1.96386	1.70617	0.257683
19	63075001	63085600	10600	DUP	CACNG4	Literature	0.0621649	0.112208	1	2.03642	1.48958	0.546838
19	63112601	63125400	12800	DUP	CACNG4	Literature	0.0966989	0.036085	1	1.94548	1.44015	0.505336
20	33747001	33758200	11200	DUP	PTGER4	Literature	0.172969	0.0036832	1	1.96467	1.50049	0.464175
20	38105001	38139800	34800	DEL	LMBRD2	Ttest	0.424012	4.73e-07	0.00415512	2.08062	1.21463	0.865985
20	41067801	41071600	3800	DUP	SUB1	Ttest	0.479576	7.53e-08	0.00066163	3.0223	1.39385	1.62845
20	58804401	58805800	1400	DEL	TRIO	Ttest	0.555304	8.48e-10	7.45e-06	0.684788	1.25529	-0.570502
20	59318801	59325200	6400	DEL	DNAH5	Ttest	0.596909	9.16e-11	8.05e-07	0.936993	1.27895	-0.341957
20	62793001	62795000	2000	DEL	ROPN1L	Ttest	0.649417	8.86e-12	7.78e-08	0.708623	1.36498	-0.656357
20	71881001	71910400	29400	DEL		Ttest	0.591415	1.89e-10	1.66e-06	2.47477	0.929269	1.54551
20	71894801	71924600	29800	DUP		Ttest	0.615272	4.61e-11	4.05e-07	3.24192	1.23464	2.00728
20	71900001	71906200	6200	DUP		Ttest	0.583716	2.97e-10	2.61e-06	3.25163	1.27148	1.98015
21	263601	281000	17400	DEL		Ttest	0.5972	2.88e-10	2.53e-06	2.41339	0.764038	1.64935
21	265001	273800	8800	DUP		Ttest	0.599825	2.58e-10	2.27e-06	3.88951	1.19132	2.6982
21	295801	316800	21000	DEL		Vst,Ttest	0.694101	7.99e-13	7.02e-09	3.01143	1.16639	1.84504
21	310801	317200	6400	DEL		Vst,Ttest	0.775565	1.22e-16	1.08e-12	3.27701	0.906365	2.37065
21	314401	319000	4600	DUP		Vst,Ttest	0.744425	3.03e-15	2.66e-11	3.58429	1.30712	2.27717
21	368801	380400	11600	DEL		Ttest	0.680577	1.1e-12	9.62e-09	5.14695	1.64311	3.50383
21	4320601	4357600	37000	DUP	GABRA5	Ttest	0.44635	1.71e-07	0.0015034	1.92818	1.4854	0.442785
21	7778401	7782400	4000	DEL	IGF1R	Ttest	0.528376	6.93e-09	6.09e-05	1.51765	0.618903	0.898745
21	7848801	7850600	1800	DEL	IGF1R	Ttest	0.513573	9.13e-09	8.02e-05	0.455049	2.51427	-2.05922
21	10559401	10578800	19400	DEL	NR2F2	GO,Ttest	0.030037	0.252191	1	1.58427	1.14818	0.436097
21	10567001	10570800	3800	DEL	NR2F2	GO,Ttest	0.549693	5.63e-09	4.94e-05	1.23479	0.557218	0.677573
21	28806201	28823200	17000	DUP	TM2D3	Vst,Ttest	0.889019	5.4e-24	4.74e-20	4.59936	1.55392	3.04543
21	28818601	28824200	5600	DUP	TM2D3	Vst,Ttest	0.873183	1.25e-22	1.1e-18	8.87621	1.65597	7.22023
21	33003201	33010400	7200	DEL		Ttest	0.422348	4.73e-07	0.00415689	0.769045	0.858233	-0.0891884
21	36718401	36750000	31600	DEL	NOVA1	Ttest	0.42197	4.75e-07	0.00417417	2.00239	1.1193	0.88309
21	47477201	47499400	22200	DEL	MIPOL1	Ttest	0.432559	3.02e-07	0.00265193	2.0231	1.15304	0.87006
21	65166401	65169800	3400	DEL	YY1,bta-mir-12025	GO,Ttest	0.517766	1.35e-08	0.000118727	1.53117	0.586743	0.944424
21	65311601	65315200	3600	DEL	WDR25	Ttest	0.552582	1.83e-09	1.6e-05	1.02327	2.16673	-1.14346
21	67319001	67322600	3600	DEL	RCOR1	Ttest	0.656674	2.01e-11	1.77e-07	1.25794	0.54512	0.71282
21	67758401	67772800	14400	DUP	EXOC3L4	Ttest	0.473983	7.62e-08	0.000669431	2.91589	1.5715	1.34439
21	67784801	67818400	33600	DUP	TNFAIP2	Vst,Ttest	0.303147	5.56e-05	0.488452	2.48496	1.52334	0.961621
21	67826201	67832800	6600	DEL	TNFAIP2	Vst,Ttest	0.76624	3.04e-16	2.67e-12	1.92448	0.92089	1.00359
21	69232401	69246000	13600	DEL	AKT1	Literature	0.0129097	0.456867	1	1.66704	1.1836	0.483442
22	7037601	7041400	3800	DEL		Ttest	0.716305	3.72e-14	3.27e-10	0.476711	1.42209	-0.945383
22	11453001	11460400	7400	DUP	PLCD1,VILL	Ttest	0.411226	6.93e-07	0.00608595	1.7968	1.49196	0.304843
22	13635201	13638600	3400	DEL		Ttest	0.621571	2.65e-11	2.33e-07	0.876001	1.59536	-0.719358
22	51593001	51603200	10200	DUP	CATHL4,CATHL3	Ttest	0.538229	7.34e-09	6.44e-05	3.77146	1.44752	2.32394
22	53200801	53226200	25400	DUP	CCR1	Literature	0.227469	0.0012255	1	2.48827	1.37892	1.10935
22	57746201	57759000	12800	DUP	GRIP2	Ttest	0.404346	1.02e-06	0.00894443	1.99956	1.55983	0.439734
22	57816201	57829200	13000	DUP	SLC6A6	Literature	0.112318	0.0203095	1	1.94332	1.43325	0.510072
23	829401	837000	7600	DEL	KHDRBS2	Ttest	0.553518	1.24e-09	1.09e-05	1.55261	1.37446	0.178146
23	7473001	7481600	8600	DUP	TAPBP	Literature	0.219372	0.000720516	1	1.9651	1.48907	0.476023
23	9288801	9304600	15800	DUP	DEF6	Literature	0.0997926	0.0279771	1	2.17959	1.59917	0.580421
23	9971201	9977800	6600	DUP	MAPK14	Literature	0.136466	0.0102189	1	1.92272	1.44468	0.478041
23	10567801	10592800	25000	DUP	CDKN1A	Literature	0.13452	0.0106248	1	1.906	1.40418	0.501825
23	13203801	13212600	8800	DEL	KIF6	Ttest	0.44562	1.73e-07	0.00151701	1.86287	1.09959	0.763282
23	15094601	15097200	2600	DEL	TREM2	Ttest	0.543111	1.58e-09	1.39e-05	1.51405	0.173338	1.34071
23	37062601	37065000	2400	DEL	CDKAL1	Ttest	0.496408	4e-08	0.000351316	0.786959	1.36641	-0.579452
23	42656401	42675800	19400	DUP	CD83	Literature	0.285014	0.000119775	1	1.90384	1.45205	0.451796
23	43332201	43356600	24400	DUP	PHACTR1	Ttest	0.437011	2.88e-07	0.00253252	1.89202	1.47513	0.416891
23	44412801	44415400	2600	DEL	HIVEP1	Vst,Ttest	0.76005	2.56e-15	2.25e-11	1.06779	0.143037	0.924757
23	45158001	45168000	10000	DEL	SMIM13	Ttest	0.634441	9.28e-12	8.15e-08	1.46214	1.25142	0.210721
23	51704801	51706800	2000	DEL	FOXF2	Ttest	0.69556	1.5e-13	1.31e-09	1.27274	0.251366	1.02137
23	52199601	52215600	16000	DUP	IRF4	Literature	0.113161	0.0238357	1	1.89819	1.41017	0.488024
24	787801	795000	7200	DUP	NFATC1	Literature,Vst,Ttest	0.145816	0.00680498	1	1.90795	1.46002	0.447936
24	797401	810000	12600	DUP	NFATC1	Literature,Vst,Ttest	0.139598	0.00820393	1	1.91119	1.44523	0.46596
24	866001	869800	3800	DEL	NFATC1	Literature,Vst,Ttest	0.806508	5.54e-18	4.86e-14	1.75863	0.581928	1.1767
24	3484401	3487600	3200	DEL	PTGR3	Vst,Ttest	0.800499	5.81e-18	5.1e-14	1.74807	0.603554	1.14452
24	24381601	24386200	4600	DEL	KLHL14	Ttest	0.65009	4.08e-12	3.58e-08	1.2084	0.533635	0.674761
24	37524601	37529000	4400	DEL	TGIF1	Literature	0.190173	0.0021737	1	1.46813	0.850655	0.617471
24	52853201	52857800	4600	DEL	DCC	Ttest	0.562282	2e-09	1.76e-05	0.972109	1.35559	-0.383479
24	52946201	52951200	5000	DEL	DCC	Ttest	0.579954	6.2e-10	5.44e-06	0.782257	1.27807	-0.495812
24	61292801	61419800	127000	DUP	BCL2	Literature	0.083365	0.0455272	1	1.98426	1.4524	0.531864
24	61480401	61572600	92200	DUP	BCL2	Literature	0.174401	0.00288778	1	1.8938	1.43609	0.457705
24	61803601	61876600	73000	DUP	SERPINB12,SERPINB13	Ttest	0.461857	7.94e-08	0.000697725	2.35473	2.05316	0.301579
24	61854601	61879800	25200	DUP		Ttest	0.58416	1.69e-10	1.48e-06	3.01639	3.37826	-0.361869
24	61885801	61908000	22200	DUP		Ttest	0.65526	3.39e-12	2.98e-08	2.78996	0.558972	2.23099
24	61888001	61909000	21000	DEL		Ttest	0.621002	3.13e-11	2.75e-07	2.53614	0.516073	2.02006
25	2498801	2509000	10200	DEL		Ttest	0.583562	6.58e-10	5.78e-06	1.19901	1.29705	-0.0980427
25	2521201	2530600	9400	DEL		Ttest	0.508403	9.34e-08	0.00081996	1.29903	1.43437	-0.135336
25	7773401	7775200	1800	DEL	USP7	Ttest	0.576784	5.8e-10	5.1e-06	1.26867	0.198425	1.07025
25	11632801	11635200	2400	DEL	SHISA9	Ttest	0.523709	1.83e-08	0.000160836	1.14535	0.441838	0.703508
25	20975201	20978200	3000	DEL	SCNN1B	Ttest	0.529321	5.17e-09	4.54e-05	0.999043	1.4312	-0.432156
25	34332601	34334800	2200	DEL		Ttest	0.455321	4.48e-07	0.00393209	0.909068	0.272397	0.636671
25	37170601	37172200	1600	DEL	SMURF1	Ttest	0.633096	1.18e-11	1.04e-07	0.658451	0.0941096	0.564342
25	38802401	38830000	27600	DUP	ACTB	Literature	0.129119	0.0115923	1	1.88104	1.40502	0.476023
25	39453601	39457000	3400	DEL	SDK1	Ttest	0.495413	2.55e-08	0.000224316	1.06937	0.524375	0.544991
25	41610201	41616200	6000	DEL	UNCX	Ttest	0.672022	9.72e-13	8.54e-09	1.8168	0.80656	1.01024
25	41844801	41847000	2200	DEL	SUN1	Ttest	0.518008	6.31e-09	5.54e-05	0.649012	0.834528	-0.185516
26	15210801	15233800	23000	DEL		Ttest	0.683811	2.48e-13	2.18e-09	0.192903	0.2105	-0.0175965
26	25777201	25786000	8800	DEL	SORCS3	Ttest	0.521337	6.3e-09	5.54e-05	1.50395	0.490145	1.0138
26	33465401	33468200	2800	DEL	TCF7L2	Literature	0.335698	6.72e-05	0.590295	0.753212	0.380005	0.373206
26	33667401	33683400	16000	DUP	TCF7L2	Literature	0.0995909	0.0274513	1	1.96784	1.42742	0.540426
26	44488201	44493600	5400	DEL	ZRANB1	Ttest	0.500141	4.03e-08	0.000353647	0.918623	1.35635	-0.437726
26	44713001	44715400	2400	DEL	CTBP2	Ttest	0.57373	5.92e-10	5.2e-06	1.2431	0.355892	0.887209
26	50595401	50604400	9000	DEL		Ttest	0.489121	3.34e-08	0.000293539	0.401336	0.75265	-0.351315
26	50595401	50627600	32200	DEL		Ttest	0.480957	4.97e-08	0.000436616	0.35598	0.456839	-0.100858
27	6216801	6296200	79400	DUP	LAP,bta-mir-2887-1,5_8S_rRNA	Ttest	0.651065	3.32e-11	2.92e-07	41.52	16.9891	24.5309
27	6219201	6227200	8000	DUP	5_8S_rRNA	Ttest	0.648332	4.21e-11	3.69e-07	349.206	139.866	209.34
27	6560801	6627400	66600	DUP	DEFB10	Literature	0.174227	0.00317539	1	3.43385	1.86489	1.56895
27	6762001	6782000	20000	DUP		Ttest	0.494879	1.91e-08	0.000167652	2.448	3.02054	-0.572547
27	6763001	6776200	13200	DEL		Ttest	0.557564	8.47e-10	7.44e-06	2.43915	3.34945	-0.910304
27	6763201	6767200	4000	DUP		Ttest	0.54992	1.32e-09	1.16e-05	2.66111	3.75258	-1.09147
27	6771401	6776800	5400	DUP		Ttest	0.516663	6.49e-09	5.7e-05	2.81201	3.6936	-0.881583
27	6786601	6881800	95200	DEL		Ttest	0.531479	5.5e-09	4.83e-05	0.735618	1.15308	-0.417463
27	6888001	6913400	25400	DEL		Ttest	0.695347	2.03e-13	1.78e-09	0.909885	1.49439	-0.584502
27	6935401	6950800	15400	DUP		Ttest	0.458879	9.55e-08	0.000838716	1.88114	1.90475	-0.0236077
27	16150601	16165400	14800	DUP	TLR3	Literature	0.131174	0.0141762	1	1.92144	1.42349	0.497952
27	20898001	20932000	34000	DEL	MSR1	Ttest	0.403414	1.01e-06	0.00888412	2.00541	1.22626	0.779146
28	7401601	7404600	3000	DEL	IRF2BP2	Ttest	0.724565	1.86e-14	1.63e-10	1.49305	0.469555	1.0235
28	43315001	43323800	8800	DEL	VSTM4	Ttest	0.427912	5.03e-07	0.00441427	0.931266	2.96209	-2.03083
29	1893201	1907600	14400	DEL	MTNR1B	GO,Ttest	0.556319	1.41e-09	1.24e-05	0.914873	0.803569	0.111304
29	9567801	9611200	43400	DEL	PICALM	Ttest	0.477662	4.39e-08	0.000385659	2.0575	1.21118	0.846319
29	26769601	26776600	7000	DEL	OR10D5C	Ttest	0.4472	1.85e-07	0.00162218	1.07198	1.42385	-0.351866
29	27900001	27914200	14200	DUP	OR8B69	GO,Ttest	0.662764	1.18e-12	1.04e-08	3.74473	1.30372	2.44101
29	27903401	27908800	5400	DUP	OR8B69	GO,Ttest	0.670594	6.86e-13	6.03e-09	3.94248	1.21479	2.72768
29	29761801	29764000	2200	DEL	KIRREL3	Ttest	0.652142	3.37e-12	2.96e-08	1.17377	1.89857	-0.724802
29	32991001	33027400	36400	DUP	JAM3	Literature	0.228174	0.00052854	1	1.92839	1.47463	0.453758
29	41907601	41929600	22000	DEL		Ttest	0.55814	1.32e-09	1.16e-05	1.66201	0.697998	0.964011
29	41921601	41954000	32400	DUP		Ttest	0.527127	4.66e-09	4.09e-05	2.83713	1.17209	1.66504
29	45273401	45281200	7800	DEL	CLCF1	Ttest	0.557264	1.2e-09	1.05e-05	1.64864	0.924161	0.724483
29	45470601	45475400	4800	DEL	DOC2G	Ttest	0.611329	7.65e-11	6.72e-07	0.921798	0.415118	0.50668
29	49976201	49981400	5200	DEL	DUSP8	Vst,Ttest	0.801218	5.64e-18	4.96e-14	1.65343	0.735575	0.917855
29	50063001	50071600	8600	DEL		Ttest	0.433605	4.06e-07	0.00356758	1.57776	0.869865	0.707891
29	50205201	50215600	10400	DEL		Ttest	0.41114	8.01e-07	0.00703744	1.46395	1.38108	0.082873
29	50393401	50403000	9600	DEL		Ttest	0.41554	6.34e-07	0.00556955	1.55735	1.44832	0.109028

## Sheet: FLK Top1%
Chromosome	Start	End	SNP in bin	Average FLK	Gene
1	770001	780000	61	3.35283	ENSBTAG00000001753
1	930001	940000	25	5.54081	ENSBTAG00000020035
1	940001	950000	39	5.93126	ENSBTAG00000020035
1	950001	960000	27	5.68873	ENSBTAG00000020035
1	960001	970000	31	3.7945	ENSBTAG00000020035
1	970001	980000	25	3.12947	ENSBTAG00000020035
1	2760001	2770000	24	3.22358	ENSBTAG00000043993
1	3780001	3790000	15	4.06793	ENSBTAG00000018855
1	3790001	3800000	24	3.86235	ENSBTAG00000018855
1	3800001	3810000	22	3.44822	ENSBTAG00000018855
1	3820001	3830000	21	3.68938	ENSBTAG00000018854, ENSBTAG00000018855
1	3840001	3850000	23	3.56444	.
1	4800001	4810000	44	4.58785	.
1	4820001	4830000	48	4.37146	.
1	5640001	5650000	65	3.67351	.
1	5660001	5670000	77	3.73495	.
1	5810001	5820000	21	4.88472	.
1	6020001	6030000	33	3.65746	.
1	11830001	11840000	64	3.22759	.
1	21940001	21950000	35	3.20287	.
1	37150001	37160000	43	3.43626	ENSBTAG00000006811
1	42810001	42820000	47	3.39242	.
1	42830001	42840000	51	3.31457	ENSBTAG00000020996, ENSBTAG00000020997
1	43110001	43120000	34	3.70974	ENSBTAG00000004471, ENSBTAG00000014889
1	43180001	43190000	37	3.80629	ENSBTAG00000014889
1	44050001	44060000	11	4.96071	ENSBTAG00000013662
1	44060001	44070000	27	6.43575	ENSBTAG00000013662
1	44070001	44080000	30	7.21984	ENSBTAG00000013662
1	44080001	44090000	37	6.34422	ENSBTAG00000013663
1	44090001	44100000	56	7.07197	ENSBTAG00000013663, ENSBTAG00000013664
1	44100001	44110000	37	7.12252	ENSBTAG00000013663, ENSBTAG00000013664
1	44110001	44120000	23	5.98864	ENSBTAG00000013663, ENSBTAG00000013664
1	44120001	44130000	34	6.99468	ENSBTAG00000013663, ENSBTAG00000013664
1	44130001	44140000	16	6.01312	ENSBTAG00000013663, ENSBTAG00000013664
1	44140001	44150000	25	6.75678	ENSBTAG00000013663, ENSBTAG00000013664
1	44150001	44160000	25	5.76466	ENSBTAG00000013663, ENSBTAG00000013664
1	44160001	44170000	18	5.44314	ENSBTAG00000013663, ENSBTAG00000013664
1	44170001	44180000	12	4.39767	ENSBTAG00000013663, ENSBTAG00000013664
1	44190001	44200000	32	6.79382	ENSBTAG00000013663, ENSBTAG00000013664
1	44200001	44210000	45	6.26803	ENSBTAG00000013663, ENSBTAG00000013664
1	44210001	44220000	11	5.15401	ENSBTAG00000013663, ENSBTAG00000013664
1	44220001	44230000	21	6.23997	ENSBTAG00000013663, ENSBTAG00000013664
1	44230001	44240000	48	5.56236	ENSBTAG00000013663, ENSBTAG00000013664
1	44250001	44260000	18	5.16094	ENSBTAG00000013663, ENSBTAG00000013664
1	44260001	44270000	12	4.01403	ENSBTAG00000013663, ENSBTAG00000013664
1	44270001	44280000	14	5.11671	ENSBTAG00000013663, ENSBTAG00000013664
1	44280001	44290000	16	4.81119	ENSBTAG00000013663, ENSBTAG00000013664
1	44290001	44300000	23	5.77444	ENSBTAG00000013663, ENSBTAG00000013664
1	44300001	44310000	40	5.71192	ENSBTAG00000013663, ENSBTAG00000013664
1	44320001	44330000	17	3.77205	ENSBTAG00000013663, ENSBTAG00000013664
1	44380001	44390000	34	3.44864	ENSBTAG00000013663, ENSBTAG00000013664
1	44400001	44410000	18	3.7849	ENSBTAG00000013663, ENSBTAG00000013664
1	44410001	44420000	30	4.53966	ENSBTAG00000013663
1	44510001	44520000	26	3.631	ENSBTAG00000013667
1	44700001	44710000	56	3.47982	ENSBTAG00000034442
1	44730001	44740000	41	3.20076	.
1	44760001	44770000	20	3.36919	ENSBTAG00000013321
1	44840001	44850000	52	3.24577	ENSBTAG00000013321
1	50300001	50310000	29	3.21409	ENSBTAG00000013057
1	50310001	50320000	42	3.35666	ENSBTAG00000013057
1	50320001	50330000	54	4.91444	ENSBTAG00000013057
1	50340001	50350000	18	3.19065	ENSBTAG00000013057
1	50360001	50370000	71	3.24484	ENSBTAG00000013057
1	50370001	50380000	45	3.53102	ENSBTAG00000013057
1	50410001	50420000	18	3.81385	ENSBTAG00000013057
1	50430001	50440000	21	3.20953	ENSBTAG00000013057
1	50480001	50490000	47	3.12486	ENSBTAG00000013057
1	50550001	50560000	44	3.26379	.
1	50790001	50800000	58	3.25619	.
1	50800001	50810000	60	3.4881	.
1	50830001	50840000	82	3.86211	.
1	50980001	50990000	58	3.87749	.
1	52390001	52400000	47	3.62508	ENSBTAG00000006893
1	54500001	54510000	33	3.6599	.
1	54510001	54520000	32	3.94316	.
1	54520001	54530000	23	3.64051	.
1	54560001	54570000	32	3.82011	.
1	54570001	54580000	39	4.06001	.
1	54580001	54590000	42	3.48179	.
1	54600001	54610000	18	3.48388	.
1	55610001	55620000	38	3.21755	.
1	55620001	55630000	30	3.80323	.
1	55640001	55650000	77	3.92624	.
1	55860001	55870000	34	4.1075	.
1	55870001	55880000	47	4.03927	.
1	55880001	55890000	34	3.34749	.
1	55890001	55900000	32	3.68183	ENSBTAG00000013769, ENSBTAG00000054558
1	56260001	56270000	44	3.31057	.
1	57470001	57480000	51	3.91398	ENSBTAG00000010793
1	59120001	59130000	27	3.35179	.
1	59130001	59140000	28	4.63857	.
1	59140001	59150000	68	4.232	.
1	59250001	59260000	59	3.87221	.
1	65850001	65860000	44	3.19052	ENSBTAG00000001918
1	66450001	66460000	54	3.65197	.
1	66460001	66470000	44	3.69687	.
1	70380001	70390000	26	3.74243	ENSBTAG00000001890
1	74460001	74470000	66	4.24963	.
1	84740001	84750000	48	3.30985	.
1	97280001	97290000	43	3.22643	ENSBTAG00000048011
1	98030001	98040000	20	3.48925	.
1	98170001	98180000	28	3.2368	.
1	98250001	98260000	49	3.84027	.
1	115530001	115540000	38	3.47616	.
1	129510001	129520000	60	3.52108	ENSBTAG00000051936
1	129590001	129600000	33	3.74105	.
1	141580001	141590000	44	4.68718	ENSBTAG00000030921
1	141590001	141600000	51	4.04208	ENSBTAG00000030921
1	148810001	148820000	20	3.62449	.
1	148850001	148860000	34	3.48426	.
1	148900001	148910000	53	3.47363	.
1	148980001	148990000	24	4.09457	ENSBTAG00000021447
1	149020001	149030000	22	3.25835	ENSBTAG00000021447
1	149260001	149270000	37	3.7597	ENSBTAG00000051916
1	149270001	149280000	86	3.33836	ENSBTAG00000043298
1	149290001	149300000	30	3.24362	.
1	149350001	149360000	64	3.48528	ENSBTAG00000008167
1	149360001	149370000	71	5.24744	ENSBTAG00000008167
1	149370001	149380000	93	5.52101	ENSBTAG00000008167
1	149410001	149420000	49	3.77879	ENSBTAG00000008167
1	152860001	152870000	62	3.3163	.
1	152870001	152880000	48	3.2992	.
1	152880001	152890000	60	3.29125	.
1	152900001	152910000	56	3.72827	.
1	155680001	155690000	54	3.18128	.
1	158230001	158240000	20	3.36823	ENSBTAG00000002896
2	4070001	4080000	40	3.70841	.
2	4080001	4090000	46	4.1577	.
2	9460001	9470000	50	3.615	.
2	9470001	9480000	46	3.31904	.
2	20750001	20760000	11	3.37819	ENSBTAG00000004835, ENSBTAG00000039581
2	20760001	20770000	14	3.58615	ENSBTAG00000004835, ENSBTAG00000029927, ENSBTAG00000039581
2	20770001	20780000	18	3.97114	.
2	20840001	20850000	13	3.79212	.
2	20870001	20880000	16	3.15921	.
2	22290001	22300000	28	3.41172	.
2	22610001	22620000	65	3.22148	ENSBTAG00000006970
2	22920001	22930000	42	4.08095	.
2	24540001	24550000	39	3.33798	ENSBTAG00000019075
2	24550001	24560000	22	3.13788	.
2	24590001	24600000	23	3.39859	ENSBTAG00000010118
2	24600001	24610000	24	3.5424	ENSBTAG00000010118
2	27720001	27730000	43	3.77487	.
2	30820001	30830000	35	3.5984	.
2	30840001	30850000	40	3.95597	.
2	30980001	30990000	43	3.41574	ENSBTAG00000038180
2	30990001	31000000	52	4.46784	ENSBTAG00000038180
2	31010001	31020000	80	3.6275	ENSBTAG00000038180
2	31070001	31080000	53	3.4783	.
2	31370001	31380000	28	3.70729	ENSBTAG00000053447
2	44070001	44080000	38	3.46512	ENSBTAG00000002297
2	52020001	52030000	30	4.11837	.
2	57440001	57450000	76	3.98279	.
2	61400001	61410000	69	3.92503	ENSBTAG00000009949
2	61620001	61630000	30	3.36069	.
2	61640001	61650000	49	3.20425	ENSBTAG00000013302
2	61670001	61680000	60	3.17076	ENSBTAG00000013302, ENSBTAG00000029990
2	61680001	61690000	61	3.5236	ENSBTAG00000013302
2	61690001	61700000	42	3.19211	ENSBTAG00000013302
2	61700001	61710000	46	3.31569	ENSBTAG00000013302
2	61720001	61730000	71	3.42342	ENSBTAG00000013302
2	61750001	61760000	60	3.16661	ENSBTAG00000013302
2	61760001	61770000	106	3.47705	ENSBTAG00000013302
2	61790001	61800000	45	3.12734	ENSBTAG00000013302
2	63270001	63280000	32	3.59432	.
2	63640001	63650000	54	3.74842	.
2	63650001	63660000	40	3.32715	.
2	70130001	70140000	16	3.16708	.
2	70150001	70160000	22	3.4741	.
2	70260001	70270000	45	3.51897	.
2	70270001	70280000	27	4.57544	.
2	70280001	70290000	29	4.32978	.
2	70290001	70300000	20	4.76213	.
2	70310001	70320000	23	4.28743	.
2	70320001	70330000	28	5.04799	ENSBTAG00000050695
2	70330001	70340000	19	3.20782	.
2	70340001	70350000	42	4.5583	.
2	70350001	70360000	47	3.25929	.
2	70400001	70410000	21	4.69034	.
2	70410001	70420000	23	5.4047	.
2	70420001	70430000	20	3.81509	.
2	70430001	70440000	41	4.2742	.
2	70450001	70460000	53	3.58234	.
2	70460001	70470000	44	4.74774	.
2	70530001	70540000	20	3.3178	.
2	70680001	70690000	51	5.14194	.
2	70690001	70700000	16	4.07817	.
2	70700001	70710000	35	4.48955	.
2	70710001	70720000	28	3.84824	.
2	70720001	70730000	47	3.99119	.
2	70730001	70740000	40	4.17126	ENSBTAG00000018473
2	70740001	70750000	43	4.16936	ENSBTAG00000018473
2	70750001	70760000	26	3.87448	ENSBTAG00000018473
2	70760001	70770000	22	3.44529	ENSBTAG00000018473
2	70770001	70780000	50	4.36802	.
2	70780001	70790000	23	4.31263	.
2	71520001	71530000	21	3.68122	.
2	71980001	71990000	16	3.3727	ENSBTAG00000032021
2	73220001	73230000	47	3.58865	ENSBTAG00000019781
2	73230001	73240000	59	4.84572	ENSBTAG00000019781
2	74640001	74650000	86	3.43325	.
2	77200001	77210000	41	5.28901	.
2	77210001	77220000	53	3.51122	.
2	77220001	77230000	57	3.23854	.
2	80030001	80040000	48	3.43288	.
2	86420001	86430000	58	3.9403	ENSBTAG00000007635
2	89080001	89090000	36	3.3066	ENSBTAG00000031579
2	89090001	89100000	47	3.58886	ENSBTAG00000031579
2	89100001	89110000	60	3.44789	ENSBTAG00000009725
2	89190001	89200000	52	3.52984	.
2	96590001	96600000	49	3.20598	ENSBTAG00000002177
2	96600001	96610000	48	4.39138	ENSBTAG00000002177
2	96610001	96620000	34	4.56341	ENSBTAG00000002177
2	96850001	96860000	61	4.15143	.
2	96870001	96880000	25	3.22	.
2	96880001	96890000	30	3.80305	.
2	97900001	97910000	46	3.1727	ENSBTAG00000021600
2	97980001	97990000	36	4.29171	ENSBTAG00000010579
2	97990001	98000000	47	4.48341	ENSBTAG00000010579
2	100290001	100300000	55	3.51281	.
2	101370001	101380000	73	4.43001	ENSBTAG00000018549
2	101530001	101540000	30	3.23028	.
2	101550001	101560000	38	3.50344	.
2	104470001	104480000	80	3.94555	ENSBTAG00000003843
2	106790001	106800000	37	3.66756	ENSBTAG00000013492
2	113080001	113090000	43	4.88466	ENSBTAG00000000581
2	114510001	114520000	41	4.30949	.
2	114520001	114530000	20	5.61142	.
2	114530001	114540000	45	4.05766	.
2	114550001	114560000	21	3.91722	.
2	114560001	114570000	11	5.64402	.
2	114570001	114580000	33	3.40615	.
2	114630001	114640000	31	3.86673	.
2	114670001	114680000	29	3.55514	.
2	114680001	114690000	13	3.43851	.
2	114690001	114700000	17	4.29407	.
2	114700001	114710000	40	3.49851	.
2	114710001	114720000	38	3.32655	.
2	115220001	115230000	65	3.65012	ENSBTAG00000021310
2	115240001	115250000	91	3.85363	.
2	118770001	118780000	73	3.27339	.
2	119570001	119580000	24	3.21462	.
2	119600001	119610000	16	4.93605	.
2	119610001	119620000	47	5.02529	.
2	119620001	119630000	37	5.03715	.
2	119630001	119640000	13	3.71554	ENSBTAG00000011964
2	119640001	119650000	15	3.89581	ENSBTAG00000011964, ENSBTAG00000043514
2	119700001	119710000	16	3.69559	ENSBTAG00000011964
2	119780001	119790000	10	5.16335	ENSBTAG00000011964
2	119790001	119800000	14	4.47268	ENSBTAG00000011964
2	119810001	119820000	23	4.7879	ENSBTAG00000011964
2	119820001	119830000	19	3.1969	ENSBTAG00000011964
2	119830001	119840000	31	4.28147	ENSBTAG00000011964
2	119840001	119850000	41	5.2346	ENSBTAG00000011964
2	119850001	119860000	18	5.12479	ENSBTAG00000011964
2	119880001	119890000	14	3.93391	ENSBTAG00000011964
2	120070001	120080000	33	3.25527	.
2	120890001	120900000	22	3.49539	ENSBTAG00000018062
2	121130001	121140000	57	3.39097	ENSBTAG00000046044
2	121310001	121320000	20	5.85011	ENSBTAG00000009163, ENSBTAG00000015103, ENSBTAG00000015104, ENSBTAG00000026696
2	121790001	121800000	14	3.13484	.
2	124380001	124390000	21	4.46002	ENSBTAG00000013309, ENSBTAG00000051464
2	124680001	124690000	24	4.48179	.
2	124690001	124700000	19	5.42046	.
2	124700001	124710000	14	4.73005	.
2	124710001	124720000	11	4.51745	ENSBTAG00000015771
2	124740001	124750000	15	3.74467	ENSBTAG00000015771, ENSBTAG00000043380
2	124790001	124800000	19	4.78448	.
2	124800001	124810000	26	4.25774	ENSBTAG00000042723
2	124810001	124820000	28	4.65874	ENSBTAG00000026660
2	124820001	124830000	22	3.94305	ENSBTAG00000026660
2	124830001	124840000	23	4.865	ENSBTAG00000026660
2	124840001	124850000	24	4.19133	ENSBTAG00000021525, ENSBTAG00000052614
2	124850001	124860000	42	4.24857	ENSBTAG00000010393, ENSBTAG00000042553, ENSBTAG00000042871, ENSBTAG00000042986, ENSBTAG00000043315, ENSBTAG00000048228
2	124860001	124870000	39	3.96535	ENSBTAG00000010393
2	124870001	124880000	22	4.92469	ENSBTAG00000010393
2	124890001	124900000	33	5.3395	ENSBTAG00000003788
2	124900001	124910000	25	5.62685	ENSBTAG00000003788
2	124910001	124920000	22	3.58632	ENSBTAG00000050344, ENSBTAG00000051053, ENSBTAG00000055165
2	124920001	124930000	37	4.24796	ENSBTAG00000002727
2	124930001	124940000	46	3.51942	ENSBTAG00000002727
2	124950001	124960000	41	3.38188	ENSBTAG00000002727
2	125010001	125020000	42	4.31074	ENSBTAG00000003676
2	125100001	125110000	19	3.9986	.
2	125110001	125120000	23	5.02706	ENSBTAG00000002363
2	125130001	125140000	25	3.97522	ENSBTAG00000002363
2	125140001	125150000	20	4.97088	ENSBTAG00000006342
2	125150001	125160000	33	3.54159	ENSBTAG00000018385
2	125160001	125170000	39	6.35747	ENSBTAG00000018385
2	125170001	125180000	18	6.71085	ENSBTAG00000018385
2	125180001	125190000	15	4.97582	ENSBTAG00000054543
2	125200001	125210000	19	3.91801	ENSBTAG00000027051
2	125230001	125240000	19	3.51584	.
2	125250001	125260000	52	3.62824	ENSBTAG00000043989
2	125290001	125300000	25	4.47095	ENSBTAG00000043989
2	125300001	125310000	16	3.79867	ENSBTAG00000043989
2	125310001	125320000	10	4.66154	ENSBTAG00000043989
2	125320001	125330000	25	5.23708	ENSBTAG00000043989
2	125330001	125340000	62	5.4541	ENSBTAG00000043989
2	125340001	125350000	55	4.88943	ENSBTAG00000043989
2	125350001	125360000	55	5.8454	ENSBTAG00000043989
2	125360001	125370000	49	4.67013	ENSBTAG00000043989
2	125450001	125460000	29	3.725	ENSBTAG00000006225
2	125470001	125480000	28	3.50238	ENSBTAG00000006223, ENSBTAG00000006225
2	125650001	125660000	31	4.2482	.
2	125790001	125800000	13	3.35014	.
2	126130001	126140000	10	3.44639	ENSBTAG00000008766
2	126150001	126160000	61	3.33728	.
2	126420001	126430000	11	5.08758	ENSBTAG00000001024
2	126430001	126440000	21	4.11531	ENSBTAG00000001024
2	126600001	126610000	12	3.13468	ENSBTAG00000014447
2	128650001	128660000	55	3.75408	.
2	128930001	128940000	50	4.27399	ENSBTAG00000008072, ENSBTAG00000030435
2	128940001	128950000	42	3.58472	ENSBTAG00000030435
2	129020001	129030000	57	3.50546	ENSBTAG00000019371
2	129180001	129190000	32	4.71068	ENSBTAG00000020905
2	129360001	129370000	43	3.22623	ENSBTAG00000012263
2	129380001	129390000	43	3.52863	ENSBTAG00000012263, ENSBTAG00000048702
2	130510001	130520000	33	3.32131	.
2	130660001	130670000	28	3.22802	.
2	130670001	130680000	34	3.15107	.
2	130790001	130800000	32	4.04504	.
2	130810001	130820000	35	3.60456	ENSBTAG00000013085
2	131090001	131100000	13	3.12791	ENSBTAG00000008952
2	131210001	131220000	41	4.07219	ENSBTAG00000008951
2	131270001	131280000	27	4.3238	.
2	131860001	131870000	23	3.43943	ENSBTAG00000018656
2	131870001	131880000	32	3.52829	ENSBTAG00000018656
2	132630001	132640000	44	3.63322	ENSBTAG00000039122
3	12460001	12470000	47	3.65812	.
3	13460001	13470000	58	3.13876	.
3	16770001	16780000	19	3.17653	ENSBTAG00000014204, ENSBTAG00000021378
3	16790001	16800000	66	3.20008	.
3	16950001	16960000	65	3.93995	.
3	19440001	19450000	19	3.2013	ENSBTAG00000008091
3	19480001	19490000	28	3.23243	ENSBTAG00000007320
3	19520001	19530000	18	3.34271	.
3	19560001	19570000	32	4.2209	ENSBTAG00000006101
3	19570001	19580000	33	5.57484	ENSBTAG00000006099
3	19580001	19590000	39	4.90741	ENSBTAG00000006099
3	19590001	19600000	53	5.77563	ENSBTAG00000006099
3	19600001	19610000	45	6.03769	ENSBTAG00000006099
3	19620001	19630000	23	4.37159	ENSBTAG00000018074
3	19630001	19640000	12	4.26306	ENSBTAG00000018071, ENSBTAG00000018074
3	19640001	19650000	11	5.4297	ENSBTAG00000018070, ENSBTAG00000018071, ENSBTAG00000020395
3	19650001	19660000	24	6.39256	ENSBTAG00000020394, ENSBTAG00000020395
3	19660001	19670000	17	6.30764	.
3	19670001	19680000	14	4.79504	ENSBTAG00000007281
3	19710001	19720000	27	3.39885	ENSBTAG00000015371
3	19720001	19730000	33	3.54964	ENSBTAG00000015363, ENSBTAG00000015369
3	19820001	19830000	21	4.07306	ENSBTAG00000000098
3	19830001	19840000	22	3.14185	ENSBTAG00000000098
3	19980001	19990000	47	3.58764	ENSBTAG00000017135
3	19990001	20000000	49	3.78937	ENSBTAG00000017135
3	20090001	20100000	42	3.60519	ENSBTAG00000007123
3	20130001	20140000	24	3.63753	ENSBTAG00000015154
3	20750001	20760000	10	3.45465	ENSBTAG00000032453, ENSBTAG00000038476
3	20810001	20820000	36	3.32172	ENSBTAG00000008592
3	24040001	24050000	35	3.28991	ENSBTAG00000005064
3	28300001	28310000	33	3.53618	ENSBTAG00000006295, ENSBTAG00000015961
3	28730001	28740000	29	4.28078	ENSBTAG00000012194
3	33350001	33360000	34	5.38294	.
3	33370001	33380000	11	4.57462	ENSBTAG00000020964, ENSBTAG00000020966
3	33380001	33390000	12	5.22195	ENSBTAG00000020964
3	33390001	33400000	32	5.11284	ENSBTAG00000020964
3	33400001	33410000	41	4.95863	ENSBTAG00000018893
3	33410001	33420000	22	4.24157	ENSBTAG00000018893
3	33420001	33430000	26	5.24746	ENSBTAG00000018893
3	33430001	33440000	44	5.33393	ENSBTAG00000018893
3	33440001	33450000	14	3.50161	ENSBTAG00000018893
3	33450001	33460000	21	3.61521	.
3	34240001	34250000	14	3.83195	.
3	34250001	34260000	38	4.84458	.
3	34260001	34270000	38	4.46226	.
3	34270001	34280000	19	4.21283	ENSBTAG00000001135
3	34280001	34290000	26	4.84843	ENSBTAG00000001135, ENSBTAG00000038979, ENSBTAG00000045530
3	34290001	34300000	16	4.44835	ENSBTAG00000038979
3	34300001	34310000	31	4.34623	ENSBTAG00000049309
3	34310001	34320000	20	3.77531	ENSBTAG00000049309
3	34320001	34330000	14	4.28286	ENSBTAG00000031655
3	34340001	34350000	12	3.30884	ENSBTAG00000020384
3	34390001	34400000	16	3.12773	ENSBTAG00000017129, ENSBTAG00000020384
3	34400001	34410000	30	3.67453	ENSBTAG00000017129
3	34410001	34420000	34	3.92333	ENSBTAG00000017129
3	34510001	34520000	25	3.47031	ENSBTAG00000007333
3	34520001	34530000	43	3.4012	ENSBTAG00000007333
3	34570001	34580000	30	3.16719	ENSBTAG00000007330
3	34580001	34590000	28	3.20452	ENSBTAG00000007330
3	34660001	34670000	52	3.30025	.
3	36250001	36260000	81	3.30765	.
3	36330001	36340000	41	3.36172	.
3	36460001	36470000	44	4.0647	.
3	36470001	36480000	60	3.74457	.
3	36480001	36490000	42	3.81299	.
3	36490001	36500000	33	3.80431	.
3	36720001	36730000	77	3.56083	.
3	36840001	36850000	58	3.25364	.
3	40560001	40570000	83	3.44127	.
3	40640001	40650000	44	3.68451	.
3	40720001	40730000	53	3.13635	.
3	44530001	44540000	62	3.48576	ENSBTAG00000031461
3	49250001	49260000	16	3.83921	ENSBTAG00000004190
3	55290001	55300000	52	3.39138	.
3	67670001	67680000	61	3.47806	ENSBTAG00000007309
3	76130001	76140000	47	4.3827	.
3	78440001	78450000	52	3.97816	ENSBTAG00000005442
3	78450001	78460000	27	3.83304	ENSBTAG00000005442
3	84270001	84280000	53	3.57269	ENSBTAG00000000074
3	84300001	84310000	57	4.23818	ENSBTAG00000000074
3	84310001	84320000	44	3.5456	ENSBTAG00000000074
3	90200001	90210000	59	3.24644	.
3	90210001	90220000	32	3.86625	.
3	93050001	93060000	52	3.62909	ENSBTAG00000014649
3	93350001	93360000	46	3.24576	ENSBTAG00000003746
3	93460001	93470000	36	3.50672	ENSBTAG00000002910, ENSBTAG00000026032
3	93470001	93480000	27	3.60615	ENSBTAG00000026032
3	93840001	93850000	29	3.17833	ENSBTAG00000002721
3	93850001	93860000	23	3.29436	ENSBTAG00000002721
3	93940001	93950000	39	3.31649	ENSBTAG00000002720
3	93960001	93970000	28	3.7785	ENSBTAG00000002719, ENSBTAG00000049578
3	93970001	93980000	10	3.14286	ENSBTAG00000002719
3	95190001	95200000	76	3.7814	.
3	95280001	95290000	17	3.54519	.
3	95310001	95320000	27	4.25197	.
3	98050001	98060000	54	3.4599	.
3	98230001	98240000	34	4.43464	.
3	98320001	98330000	43	4.75241	ENSBTAG00000054324
3	98360001	98370000	22	5.05915	ENSBTAG00000054324
3	98370001	98380000	28	4.39529	ENSBTAG00000054324
3	98460001	98470000	18	7.21757	ENSBTAG00000054324
3	98530001	98540000	36	4.69715	.
3	98670001	98680000	20	3.95988	.
3	98870001	98880000	36	4.58776	.
3	98880001	98890000	31	3.5847	ENSBTAG00000019956
3	98890001	98900000	21	5.53185	ENSBTAG00000019956
3	98900001	98910000	47	5.6796	ENSBTAG00000019956
3	98910001	98920000	32	3.29019	ENSBTAG00000019956
3	99000001	99010000	30	6.02882	ENSBTAG00000005029
3	99010001	99020000	18	4.0404	ENSBTAG00000005029
3	99030001	99040000	35	5.00819	ENSBTAG00000002555
3	99070001	99080000	16	5.68198	ENSBTAG00000015647
3	99080001	99090000	16	3.55962	ENSBTAG00000015647
3	99090001	99100000	24	3.89148	ENSBTAG00000015647
3	99400001	99410000	22	3.15339	.
3	99410001	99420000	36	4.43678	.
3	99440001	99450000	39	4.5425	ENSBTAG00000000097
3	99450001	99460000	38	3.50133	ENSBTAG00000000097
3	99480001	99490000	72	4.66946	ENSBTAG00000000094, ENSBTAG00000042358, ENSBTAG00000043349
3	99510001	99520000	25	3.13409	ENSBTAG00000023551
3	100180001	100190000	27	3.94735	ENSBTAG00000020444
3	100240001	100250000	50	4.14642	ENSBTAG00000020444
3	100250001	100260000	23	3.72871	ENSBTAG00000020444
3	100260001	100270000	36	5.23858	ENSBTAG00000020444
3	100340001	100350000	29	3.75087	ENSBTAG00000016377
3	100350001	100360000	45	5.37111	ENSBTAG00000016377
3	100360001	100370000	43	5.65523	ENSBTAG00000016377, ENSBTAG00000051822
3	100370001	100380000	56	5.88223	ENSBTAG00000052979
3	100380001	100390000	27	4.92062	.
3	100390001	100400000	53	5.53981	.
3	100400001	100410000	62	4.91502	.
3	100410001	100420000	36	4.66555	ENSBTAG00000008810
3	100420001	100430000	60	5.60901	ENSBTAG00000008810
3	100430001	100440000	45	4.77956	ENSBTAG00000008810
3	100500001	100510000	15	3.36897	ENSBTAG00000000497, ENSBTAG00000015346
3	100520001	100530000	60	3.25398	.
3	100640001	100650000	37	3.83589	ENSBTAG00000011244
3	100650001	100660000	32	4.89786	ENSBTAG00000011244
3	101580001	101590000	41	3.53382	ENSBTAG00000012355
3	101590001	101600000	76	5.17716	ENSBTAG00000012355
3	101600001	101610000	48	4.30335	ENSBTAG00000012355
3	101640001	101650000	13	4.23389	ENSBTAG00000012355
3	101890001	101900000	48	3.42996	.
3	102030001	102040000	15	3.12759	ENSBTAG00000008690
3	104690001	104700000	24	3.32346	.
3	104750001	104760000	16	4.79725	.
3	104920001	104930000	13	5.02593	.
3	105530001	105540000	11	5.18346	.
3	105660001	105670000	43	3.72566	ENSBTAG00000039287
3	105890001	105900000	29	4.06851	ENSBTAG00000019695
3	105900001	105910000	57	3.19172	ENSBTAG00000019695
3	105910001	105920000	27	3.37018	ENSBTAG00000019695
3	105930001	105940000	23	3.30904	ENSBTAG00000019695
3	106040001	106050000	59	3.71471	ENSBTAG00000013363
3	114970001	114980000	59	3.38	.
3	114980001	114990000	37	3.19592	.
3	116970001	116980000	46	5.15305	ENSBTAG00000000634
3	120330001	120340000	15	3.36138	ENSBTAG00000000784, ENSBTAG00000000785
3	120460001	120470000	31	3.87255	ENSBTAG00000004315
3	120490001	120500000	36	3.82977	ENSBTAG00000002608
3	120620001	120630000	31	4.58321	ENSBTAG00000009676
3	120700001	120710000	14	5.42463	ENSBTAG00000013253
3	120710001	120720000	13	3.84317	ENSBTAG00000015401
3	120730001	120740000	14	3.25786	ENSBTAG00000015408
3	120880001	120890000	11	3.70548	.
3	120890001	120900000	12	7.53035	.
3	120910001	120920000	13	5.73753	.
3	120950001	120960000	30	6.38747	ENSBTAG00000054669
4	8770001	8780000	33	3.49286	ENSBTAG00000048337
4	10120001	10130000	91	3.81597	ENSBTAG00000044023
4	10710001	10720000	83	4.51755	ENSBTAG00000014255
4	11130001	11140000	45	3.29259	.
4	11970001	11980000	10	3.1879	.
4	16520001	16530000	27	3.35911	.
4	17790001	17800000	89	3.65516	.
4	17800001	17810000	44	3.21186	.
4	17810001	17820000	48	3.28393	.
4	18190001	18200000	58	3.37068	.
4	20680001	20690000	74	3.3433	ENSBTAG00000009786
4	21680001	21690000	10	3.36299	.
4	21690001	21700000	62	4.02487	.
4	21700001	21710000	36	3.57766	.
4	21720001	21730000	30	3.23256	.
4	22290001	22300000	74	3.60695	.
4	22300001	22310000	47	4.41715	.
4	22310001	22320000	45	3.15207	.
4	25840001	25850000	25	3.36631	ENSBTAG00000007746, ENSBTAG00000043006
4	25860001	25870000	32	3.30519	.
4	25870001	25880000	19	3.50738	.
4	27520001	27530000	36	3.61535	ENSBTAG00000003808
4	29450001	29460000	28	3.13815	ENSBTAG00000002595
4	31830001	31840000	65	4.79755	ENSBTAG00000016014
4	31850001	31860000	56	3.43403	ENSBTAG00000054861
4	31860001	31870000	51	4.0446	.
4	32980001	32990000	31	3.29771	ENSBTAG00000005997
4	35800001	35810000	65	4.17055	.
4	36790001	36800000	85	3.3443	.
4	36930001	36940000	45	4.4468	.
4	39090001	39100000	66	3.91159	.
4	41180001	41190000	62	3.21647	.
4	43210001	43220000	49	3.12147	.
4	43850001	43860000	51	3.1564	ENSBTAG00000018430, ENSBTAG00000054348
4	43900001	43910000	32	3.4231	ENSBTAG00000018430
4	45290001	45300000	54	3.80546	.
4	45300001	45310000	44	5.42121	.
4	51200001	51210000	42	3.29231	ENSBTAG00000010756
4	51210001	51220000	53	3.40245	ENSBTAG00000010756
4	51310001	51320000	39	4.18094	ENSBTAG00000010756
4	51330001	51340000	47	3.69946	ENSBTAG00000010756
4	51870001	51880000	44	3.27019	ENSBTAG00000017869
4	51890001	51900000	46	3.378	ENSBTAG00000017869
4	52130001	52140000	31	3.88593	.
4	52140001	52150000	21	3.82965	.
4	52150001	52160000	16	3.20642	.
4	52180001	52190000	22	4.20006	ENSBTAG00000021204
4	52190001	52200000	30	3.90514	ENSBTAG00000021204
4	52200001	52210000	19	4.17784	ENSBTAG00000021204
4	52210001	52220000	30	3.27607	ENSBTAG00000021204
4	52290001	52300000	55	3.56171	ENSBTAG00000014228
4	52390001	52400000	30	4.15455	ENSBTAG00000014228
4	52400001	52410000	27	5.26741	ENSBTAG00000014228
4	52420001	52430000	37	3.63116	ENSBTAG00000014228
4	52450001	52460000	45	3.79198	ENSBTAG00000014228
4	52480001	52490000	52	4.01699	ENSBTAG00000014228
4	52590001	52600000	44	4.01547	.
4	52600001	52610000	40	4.66248	.
4	52610001	52620000	36	6.72709	.
4	52620001	52630000	46	4.79093	.
4	52640001	52650000	18	4.18155	.
4	52660001	52670000	41	4.17183	.
4	52780001	52790000	29	3.58156	.
4	52830001	52840000	56	3.88881	.
4	52880001	52890000	49	3.55119	.
4	52890001	52900000	64	3.59009	.
4	58700001	58710000	18	3.66941	.
4	61210001	61220000	33	3.44177	ENSBTAG00000001182
4	61220001	61230000	23	3.3068	ENSBTAG00000001182
4	61300001	61310000	18	3.34632	ENSBTAG00000001182
4	61340001	61350000	44	3.52801	.
4	61570001	61580000	61	3.68501	.
4	62910001	62920000	28	3.17062	ENSBTAG00000010866
4	63200001	63210000	42	3.82111	.
4	63300001	63310000	63	3.91452	ENSBTAG00000006528
4	63310001	63320000	31	4.69775	ENSBTAG00000006528, ENSBTAG00000051837
4	63320001	63330000	53	3.9876	ENSBTAG00000006528
4	63350001	63360000	66	3.22897	ENSBTAG00000006528
4	63460001	63470000	58	3.31566	ENSBTAG00000006528
4	65210001	65220000	44	3.30614	.
4	66290001	66300000	56	3.13346	ENSBTAG00000000521
4	66300001	66310000	34	3.66635	ENSBTAG00000000521
4	66310001	66320000	40	3.25193	ENSBTAG00000000521
4	71140001	71150000	22	3.83262	ENSBTAG00000015326
4	71150001	71160000	32	3.81521	ENSBTAG00000015326
4	71170001	71180000	20	3.33755	ENSBTAG00000015303, ENSBTAG00000015326
4	71210001	71220000	48	3.45034	ENSBTAG00000015303
4	71310001	71320000	69	4.92584	.
4	71320001	71330000	27	3.74471	.
4	71340001	71350000	28	3.45618	.
4	71550001	71560000	45	3.93479	.
4	71720001	71730000	35	3.69206	.
4	71730001	71740000	50	3.22715	.
4	73630001	73640000	85	4.05033	.
4	74210001	74220000	36	3.46464	.
4	78910001	78920000	40	3.24138	ENSBTAG00000010671
4	78970001	78980000	44	3.42832	ENSBTAG00000010671
4	78980001	78990000	20	4.29044	ENSBTAG00000010671
4	78990001	79000000	51	4.93272	ENSBTAG00000010671
4	88350001	88360000	13	3.3137	.
4	96940001	96950000	108	3.53177	ENSBTAG00000014112
4	98290001	98300000	37	3.43244	.
4	98310001	98320000	29	3.69804	.
4	98770001	98780000	68	3.14905	ENSBTAG00000013976
4	102900001	102910000	37	3.26666	ENSBTAG00000017770
4	103070001	103080000	55	3.53076	ENSBTAG00000017860
4	107490001	107500000	57	3.33523	.
4	112830001	112840000	204	0.31783	.
4	112840001	112850000	229	0.283362	.
4	112850001	112860000	252	0.233722	ENSBTAG00000014402
4	112870001	112880000	213	0.269421	ENSBTAG00000014402
5	13480001	13490000	22	4.07975	.
5	13490001	13500000	51	5.02841	.
5	13500001	13510000	26	5.36512	.
5	13510001	13520000	20	4.0309	.
5	16660001	16670000	48	3.46312	.
5	18720001	18730000	15	3.24716	.
5	18740001	18750000	17	3.51316	.
5	18750001	18760000	31	3.56467	.
5	18760001	18770000	10	4.35912	.
5	18840001	18850000	28	3.23776	.
5	18850001	18860000	19	3.40277	.
5	23090001	23100000	31	4.12592	.
5	23130001	23140000	23	3.17277	.
5	23540001	23550000	57	3.74734	ENSBTAG00000051267
5	23880001	23890000	31	4.38998	.
5	23890001	23900000	38	4.12547	ENSBTAG00000050045
5	24110001	24120000	62	3.48083	ENSBTAG00000004484
5	24680001	24690000	51	3.56057	ENSBTAG00000014669
5	25710001	25720000	32	5.03153	ENSBTAG00000015592
5	25790001	25800000	27	3.26759	ENSBTAG00000006246
5	25800001	25810000	27	4.40935	ENSBTAG00000006246
5	25810001	25820000	33	4.45012	ENSBTAG00000006246
5	25850001	25860000	19	4.34715	ENSBTAG00000021974
5	25860001	25870000	13	3.72777	ENSBTAG00000021974
5	25920001	25930000	35	3.25095	.
5	25950001	25960000	18	3.39538	ENSBTAG00000049915, ENSBTAG00000055223
5	25960001	25970000	34	5.29821	ENSBTAG00000049915
5	25970001	25980000	11	3.92077	ENSBTAG00000003304, ENSBTAG00000049915
5	26180001	26190000	31	3.12344	.
5	26190001	26200000	14	3.18078	.
5	28400001	28410000	37	3.28512	ENSBTAG00000049207
5	30870001	30880000	13	3.14891	ENSBTAG00000051755
5	31150001	31160000	74	3.70633	.
5	31320001	31330000	139	3.17946	.
5	33020001	33030000	53	3.30791	ENSBTAG00000011838
5	36360001	36370000	52	3.15959	ENSBTAG00000032148
5	40350001	40360000	57	3.67673	.
5	40370001	40380000	86	3.45715	.
5	40380001	40390000	57	3.18732	.
5	41100001	41110000	64	4.13351	ENSBTAG00000043962
5	41720001	41730000	34	3.53082	.
5	43320001	43330000	10	3.18706	.
5	44350001	44360000	62	4.17165	ENSBTAG00000026323
5	47790001	47800000	49	4.14221	.
5	47800001	47810000	61	3.53068	.
5	47840001	47850000	36	5.31546	ENSBTAG00000044118
5	47860001	47870000	41	3.99876	ENSBTAG00000044118
5	47870001	47880000	49	4.85091	ENSBTAG00000044118
5	47880001	47890000	39	3.22937	ENSBTAG00000044118
5	48340001	48350000	15	3.18182	ENSBTAG00000044017
5	48420001	48430000	27	3.83675	ENSBTAG00000044017
5	48430001	48440000	10	3.23995	ENSBTAG00000044017
5	48440001	48450000	15	3.45025	ENSBTAG00000044017
5	48470001	48480000	12	3.76767	ENSBTAG00000044017
5	48490001	48500000	32	3.25609	ENSBTAG00000044017
5	48500001	48510000	36	3.64319	ENSBTAG00000044017
5	48510001	48520000	13	3.14707	ENSBTAG00000044017
5	48520001	48530000	33	3.22684	.
5	48540001	48550000	37	3.19465	ENSBTAG00000039435
5	48560001	48570000	45	3.2815	ENSBTAG00000039435
5	48570001	48580000	54	3.38828	ENSBTAG00000039435
5	48620001	48630000	49	3.27174	.
5	48710001	48720000	26	3.49508	ENSBTAG00000014758
5	48720001	48730000	45	3.33381	ENSBTAG00000014758
5	48740001	48750000	10	3.16719	ENSBTAG00000014758
5	48750001	48760000	13	3.17387	ENSBTAG00000014758
5	48810001	48820000	61	3.74902	.
5	48970001	48980000	44	3.23891	ENSBTAG00000011352
5	52170001	52180000	41	3.52474	.
5	54980001	54990000	38	4.06335	.
5	55170001	55180000	52	3.48375	.
5	55180001	55190000	22	3.85483	.
5	55440001	55450000	16	3.50018	.
5	55470001	55480000	39	3.46053	.
5	55520001	55530000	60	3.50007	ENSBTAG00000017543
5	55570001	55580000	11	3.43834	.
5	55580001	55590000	11	4.11149	.
5	55620001	55630000	19	3.93283	.
5	55650001	55660000	19	5.44784	ENSBTAG00000016508, ENSBTAG00000016913, ENSBTAG00000029869
5	55710001	55720000	17	3.64036	ENSBTAG00000007158, ENSBTAG00000007160, ENSBTAG00000016904
5	55810001	55820000	16	3.17064	.
5	55850001	55860000	17	4.52126	ENSBTAG00000004494, ENSBTAG00000049386
5	56040001	56050000	61	3.82942	.
5	56050001	56060000	58	3.86645	.
5	56060001	56070000	31	3.13595	.
5	56380001	56390000	24	3.2282	ENSBTAG00000014655
5	56400001	56410000	31	3.78279	ENSBTAG00000014655
5	56420001	56430000	24	3.48748	.
5	56430001	56440000	23	4.62661	ENSBTAG00000038498
5	56450001	56460000	50	3.36334	ENSBTAG00000049045
5	56480001	56490000	24	3.93028	.
5	56490001	56500000	11	3.49651	ENSBTAG00000050051
5	56660001	56670000	25	3.47137	.
5	56750001	56760000	14	3.17772	ENSBTAG00000055262
5	56760001	56770000	17	3.18835	ENSBTAG00000017967
5	56770001	56780000	20	3.15459	ENSBTAG00000017967
5	56820001	56830000	10	3.38455	ENSBTAG00000017840
5	56850001	56860000	12	3.38195	ENSBTAG00000017830
5	56880001	56890000	13	3.27033	ENSBTAG00000017830
5	56900001	56910000	23	3.31321	ENSBTAG00000009281
5	57260001	57270000	34	3.14916	.
5	57270001	57280000	24	4.34687	ENSBTAG00000038896
5	57310001	57320000	17	4.65778	ENSBTAG00000006160
5	57320001	57330000	10	3.34437	ENSBTAG00000014129
5	57990001	58000000	42	5.21885	.
5	58000001	58010000	45	5.22012	ENSBTAG00000053506
5	58010001	58020000	49	5.88434	.
5	58020001	58030000	34	5.82586	.
5	58570001	58580000	70	3.22124	.
5	59870001	59880000	44	3.13056	.
5	64830001	64840000	69	4.30877	ENSBTAG00000004145
5	65430001	65440000	39	3.42166	ENSBTAG00000011392
5	66200001	66210000	38	5.74334	ENSBTAG00000011082
5	66210001	66220000	19	3.97624	ENSBTAG00000011082
5	66220001	66230000	11	3.59926	ENSBTAG00000011082
5	66230001	66240000	10	3.41641	ENSBTAG00000011082
5	66240001	66250000	16	3.31276	ENSBTAG00000011082
5	66250001	66260000	17	3.77843	ENSBTAG00000011082
5	66280001	66290000	22	3.79647	.
5	66320001	66330000	33	4.8611	ENSBTAG00000053574
5	66330001	66340000	11	5.64555	.
5	66340001	66350000	13	7.29806	.
5	66350001	66360000	11	6.8477	.
5	66360001	66370000	19	6.48451	.
5	66370001	66380000	17	6.47597	.
5	66390001	66400000	28	3.47792	.
5	66400001	66410000	26	3.5021	.
5	66410001	66420000	20	3.83263	.
5	66450001	66460000	38	6.47473	.
5	66460001	66470000	22	6.77571	.
5	66470001	66480000	17	6.14604	.
5	66480001	66490000	10	5.70281	.
5	66490001	66500000	16	5.89267	.
5	67710001	67720000	14	3.16399	ENSBTAG00000020933
5	67780001	67790000	15	3.21357	ENSBTAG00000020933, ENSBTAG00000030744
5	67920001	67930000	48	3.25125	ENSBTAG00000013912
5	68330001	68340000	58	3.13366	.
5	68340001	68350000	97	3.69202	.
5	71760001	71770000	66	3.19311	.
5	73720001	73730000	72	3.77129	.
5	73730001	73740000	50	4.27725	.
5	82320001	82330000	43	3.73088	ENSBTAG00000004283
5	86120001	86130000	24	3.14148	ENSBTAG00000022360
5	89600001	89610000	40	3.9126	.
5	89780001	89790000	30	3.21449	.
5	92450001	92460000	59	3.78325	.
5	92480001	92490000	30	5.04354	.
5	92500001	92510000	37	5.53315	.
5	103280001	103290000	34	3.38776	ENSBTAG00000016204
5	103460001	103470000	22	3.61513	ENSBTAG00000013127
5	103470001	103480000	19	3.42192	ENSBTAG00000013127
5	105980001	105990000	26	3.73046	.
5	105990001	106000000	28	3.88462	.
5	106940001	106950000	34	3.60032	ENSBTAG00000007605
5	108580001	108590000	12	3.56098	ENSBTAG00000010660
5	108590001	108600000	20	3.12963	ENSBTAG00000010660
5	108660001	108670000	17	3.12584	ENSBTAG00000010660
5	112360001	112370000	34	3.33338	ENSBTAG00000030222
5	112370001	112380000	17	4.63323	ENSBTAG00000030222, ENSBTAG00000044451
5	112380001	112390000	12	4.8978	ENSBTAG00000030222, ENSBTAG00000040106
5	112390001	112400000	11	4.09144	ENSBTAG00000012481, ENSBTAG00000040106
5	112400001	112410000	10	3.24342	ENSBTAG00000012481
5	112420001	112430000	22	4.36022	ENSBTAG00000012481, ENSBTAG00000052440
5	112590001	112600000	10	6.0276	ENSBTAG00000006429
5	113150001	113160000	32	3.54585	ENSBTAG00000000662
5	114090001	114100000	18	3.6125	ENSBTAG00000011275
5	114110001	114120000	47	3.29853	.
5	119240001	119250000	14	3.79168	ENSBTAG00000046760
5	119290001	119300000	34	3.96219	ENSBTAG00000049889
5	119380001	119390000	10	4.29627	ENSBTAG00000045808
6	6840001	6850000	37	3.31897	ENSBTAG00000020705
6	7910001	7920000	15	3.20733	.
6	24000001	24010000	26	3.13233	.
6	25370001	25380000	40	3.38323	.
6	32400001	32410000	45	3.37311	.
6	37080001	37090000	97	3.12322	.
6	38770001	38780000	37	3.86403	.
6	39060001	39070000	47	3.14117	.
6	39460001	39470000	32	3.37156	.
6	39470001	39480000	61	3.91542	.
6	39500001	39510000	38	3.59175	.
6	39510001	39520000	42	3.70233	.
6	39950001	39960000	79	3.53857	ENSBTAG00000005108
6	40110001	40120000	39	3.86468	ENSBTAG00000005108
6	40210001	40220000	57	4.08554	.
6	40280001	40290000	53	3.64145	ENSBTAG00000047743
6	46360001	46370000	50	3.61094	ENSBTAG00000019353
6	51320001	51330000	39	4.28921	.
6	51330001	51340000	27	4.45102	.
6	51340001	51350000	52	5.25082	.
6	51350001	51360000	30	4.4456	.
6	51360001	51370000	15	3.37205	.
6	51370001	51380000	21	4.86074	.
6	51380001	51390000	23	4.41692	.
6	51390001	51400000	28	4.49801	.
6	51400001	51410000	20	3.47323	.
6	51500001	51510000	54	3.17867	.
6	51510001	51520000	61	3.70379	.
6	51520001	51530000	57	5.42366	.
6	51530001	51540000	78	5.63783	.
6	51540001	51550000	92	6.2432	.
6	51550001	51560000	43	5.47676	.
6	51560001	51570000	38	3.16806	.
6	51600001	51610000	31	3.13648	.
6	54460001	54470000	62	3.84653	.
6	59550001	59560000	56	3.39086	ENSBTAG00000002356
6	66340001	66350000	23	3.33674	ENSBTAG00000002199
6	67670001	67680000	53	3.14812	ENSBTAG00000021347
6	68560001	68570000	31	4.76113	ENSBTAG00000020648
6	81850001	81860000	55	3.37636	.
6	81860001	81870000	45	3.24765	.
6	82160001	82170000	44	3.59939	.
6	85680001	85690000	133	4.76291	.
6	88830001	88840000	37	3.21561	.
6	94680001	94690000	45	5.28198	ENSBTAG00000014324
6	94700001	94710000	52	3.80943	ENSBTAG00000014324
6	94710001	94720000	47	5.69866	ENSBTAG00000014324
6	94740001	94750000	14	5.3384	ENSBTAG00000014324
6	95360001	95370000	56	3.13255	ENSBTAG00000035776, ENSBTAG00000054713
6	95430001	95440000	69	3.67194	ENSBTAG00000035776, ENSBTAG00000054713
7	6290001	6300000	26	4.41998	ENSBTAG00000009328
7	6300001	6310000	34	4.50205	ENSBTAG00000009328
7	6310001	6320000	39	3.46695	ENSBTAG00000009328
7	6320001	6330000	51	3.81593	.
7	6330001	6340000	22	3.86942	.
7	6340001	6350000	25	4.15274	.
7	6350001	6360000	28	4.54053	ENSBTAG00000013614
7	6360001	6370000	54	3.23248	ENSBTAG00000013614
7	6370001	6380000	41	3.39477	ENSBTAG00000013614
7	6460001	6470000	20	5.44585	ENSBTAG00000005295
7	6470001	6480000	25	4.91085	ENSBTAG00000005289, ENSBTAG00000005295
7	11010001	11020000	208	0.631728	ENSBTAG00000014365
7	14480001	14490000	32	3.1258	ENSBTAG00000007550, ENSBTAG00000055015
7	21470001	21480000	27	4.62494	ENSBTAG00000014526
7	21550001	21560000	26	4.71549	.
7	21560001	21570000	20	3.93856	ENSBTAG00000008609
7	21670001	21680000	60	3.50006	ENSBTAG00000025477
7	21750001	21760000	54	3.905	.
7	21760001	21770000	56	3.57061	ENSBTAG00000011252
7	21850001	21860000	26	3.89478	ENSBTAG00000011252
7	21860001	21870000	56	3.76076	ENSBTAG00000011252
7	21870001	21880000	40	4.25185	ENSBTAG00000011252
7	21880001	21890000	20	3.73296	ENSBTAG00000031235
7	21990001	22000000	27	3.25156	.
7	26610001	26620000	68	3.16408	ENSBTAG00000000329
7	26960001	26970000	48	5.02379	ENSBTAG00000006797
7	26970001	26980000	38	4.88876	ENSBTAG00000006797
7	27870001	27880000	55	3.49921	.
7	29140001	29150000	46	3.19082	.
7	29160001	29170000	39	3.41364	.
7	29530001	29540000	28	3.6916	.
7	29550001	29560000	38	4.22376	.
7	30460001	30470000	41	3.2584	.
7	30490001	30500000	49	3.542	.
7	30520001	30530000	43	3.84583	.
7	30660001	30670000	65	3.41655	ENSBTAG00000020578
7	30710001	30720000	20	4.31513	ENSBTAG00000020578
7	31480001	31490000	37	4.19314	ENSBTAG00000021971
7	31690001	31700000	12	4.18749	ENSBTAG00000019881
7	31700001	31710000	13	3.63003	ENSBTAG00000019881
7	31710001	31720000	42	3.17371	.
7	31750001	31760000	49	3.73225	ENSBTAG00000012994
7	31790001	31800000	25	3.43141	ENSBTAG00000014320
7	36930001	36940000	49	3.21803	.
7	38010001	38020000	26	3.2648	.
7	42710001	42720000	44	3.77507	.
7	43080001	43090000	30	4.4344	.
7	43090001	43100000	18	4.02871	.
7	43110001	43120000	25	3.44895	ENSBTAG00000016072
7	43120001	43130000	15	5.23934	ENSBTAG00000016072
7	43130001	43140000	25	3.69893	ENSBTAG00000016072
7	43250001	43260000	15	4.07371	ENSBTAG00000027357
7	43630001	43640000	10	3.9697	ENSBTAG00000020780
7	44200001	44210000	24	3.29252	.
7	44240001	44250000	12	4.33992	ENSBTAG00000016797
7	44390001	44400000	52	4.96027	.
7	44420001	44430000	40	3.13868	ENSBTAG00000014676
7	44470001	44480000	18	3.45899	ENSBTAG00000009482
7	44490001	44500000	18	3.39362	ENSBTAG00000009482
7	44510001	44520000	16	4.18848	ENSBTAG00000009482
7	44530001	44540000	16	4.4148	ENSBTAG00000009482
7	44540001	44550000	14	3.74212	ENSBTAG00000009482
7	44570001	44580000	35	7.19494	ENSBTAG00000030616
7	44580001	44590000	36	6.43984	ENSBTAG00000030616
7	44590001	44600000	18	4.43681	.
7	44610001	44620000	24	4.82691	ENSBTAG00000015683
7	44620001	44630000	25	3.65795	ENSBTAG00000015683
7	44630001	44640000	38	4.35753	ENSBTAG00000015683
7	44640001	44650000	33	5.08192	ENSBTAG00000015683
7	44650001	44660000	44	5.19187	ENSBTAG00000015683
7	44660001	44670000	17	5.56772	ENSBTAG00000015683
7	44670001	44680000	17	4.44051	.
7	44690001	44700000	27	3.21058	.
7	44710001	44720000	25	4.64109	.
7	44720001	44730000	19	3.18227	.
7	44730001	44740000	61	4.8411	.
7	44740001	44750000	73	6.33929	.
7	44750001	44760000	54	4.87392	.
7	44800001	44810000	64	4.01883	.
7	44890001	44900000	60	3.48033	ENSBTAG00000017105
7	44900001	44910000	71	3.27706	ENSBTAG00000017105
7	44910001	44920000	34	3.7735	ENSBTAG00000017105
7	45080001	45090000	53	3.78662	ENSBTAG00000017105
7	45090001	45100000	45	3.16431	ENSBTAG00000017105
7	45100001	45110000	21	3.97998	ENSBTAG00000017105
7	45110001	45120000	46	3.53727	ENSBTAG00000017105
7	46180001	46190000	27	3.67008	ENSBTAG00000018322
7	46190001	46200000	43	3.59231	ENSBTAG00000018322
7	46340001	46350000	50	3.29286	ENSBTAG00000051363
7	46350001	46360000	38	3.86966	ENSBTAG00000014744
7	46360001	46370000	34	4.23684	ENSBTAG00000014744
7	46500001	46510000	29	3.47529	.
7	46740001	46750000	26	3.56363	.
7	46840001	46850000	35	3.8784	ENSBTAG00000016105
7	46860001	46870000	45	3.16429	ENSBTAG00000016105
7	46870001	46880000	30	3.2185	ENSBTAG00000016105
7	46970001	46980000	24	3.82846	.
7	47020001	47030000	13	3.39459	ENSBTAG00000003331
7	47320001	47330000	25	4.98981	ENSBTAG00000018290
7	47330001	47340000	47	5.60345	.
7	47340001	47350000	60	4.16704	.
7	47350001	47360000	45	4.30356	.
7	47370001	47380000	45	4.10507	ENSBTAG00000025182
7	47410001	47420000	16	4.50419	.
7	47420001	47430000	28	4.38833	.
7	47430001	47440000	17	4.83808	ENSBTAG00000009513
7	48120001	48130000	68	3.16278	.
7	48820001	48830000	36	3.63401	ENSBTAG00000003502
7	48890001	48900000	33	3.20493	ENSBTAG00000003502
7	48970001	48980000	22	3.49714	.
7	48980001	48990000	45	3.58461	.
7	48990001	49000000	19	3.99292	.
7	49170001	49180000	19	4.72961	ENSBTAG00000002796
7	49180001	49190000	44	4.40135	ENSBTAG00000002796
7	49190001	49200000	25	3.55784	ENSBTAG00000002796
7	49200001	49210000	25	3.56673	.
7	49210001	49220000	15	4.0774	ENSBTAG00000016929
7	49220001	49230000	22	3.64467	.
7	49650001	49660000	16	3.21959	.
7	49830001	49840000	13	3.64236	ENSBTAG00000010069
7	49860001	49870000	10	5.76776	ENSBTAG00000011415, ENSBTAG00000052249
7	49870001	49880000	14	4.48392	ENSBTAG00000011415
7	49880001	49890000	12	3.52276	ENSBTAG00000011415
7	49900001	49910000	11	4.87671	ENSBTAG00000011419
7	49920001	49930000	22	3.69044	ENSBTAG00000014182
7	49930001	49940000	44	3.81652	ENSBTAG00000014182
7	49960001	49970000	27	4.03593	ENSBTAG00000014182
7	50000001	50010000	17	4.76717	ENSBTAG00000014182
7	50010001	50020000	11	4.44283	ENSBTAG00000014182
7	50020001	50030000	15	4.32473	ENSBTAG00000014182
7	50040001	50050000	33	4.01427	ENSBTAG00000014182
7	50050001	50060000	29	3.828	ENSBTAG00000014182
7	50060001	50070000	25	4.49115	ENSBTAG00000014182
7	50070001	50080000	17	3.42113	ENSBTAG00000004415, ENSBTAG00000014182
7	50080001	50090000	15	3.72492	ENSBTAG00000014182
7	50090001	50100000	31	3.3267	ENSBTAG00000014182
7	50100001	50110000	21	6.39113	ENSBTAG00000014182
7	50110001	50120000	30	4.37085	ENSBTAG00000014182
7	50120001	50130000	21	4.15001	ENSBTAG00000014182
7	50130001	50140000	30	4.17485	ENSBTAG00000014182, ENSBTAG00000029283
7	50140001	50150000	22	4.61104	ENSBTAG00000014182
7	50150001	50160000	20	3.19913	ENSBTAG00000014182
7	50160001	50170000	20	4.76858	ENSBTAG00000014182
7	50170001	50180000	24	5.79648	ENSBTAG00000014182
7	50180001	50190000	20	3.71999	ENSBTAG00000014182, ENSBTAG00000014192
7	50190001	50200000	10	5.29279	ENSBTAG00000014182, ENSBTAG00000014192
7	50200001	50210000	21	4.67085	ENSBTAG00000014182
7	50210001	50220000	22	4.67913	ENSBTAG00000014182
7	50220001	50230000	26	3.45324	ENSBTAG00000014182
7	50260001	50270000	13	3.79732	ENSBTAG00000033747
7	50270001	50280000	17	5.22552	ENSBTAG00000033747
7	50280001	50290000	29	5.3127	ENSBTAG00000033747
7	50290001	50300000	29	5.68645	ENSBTAG00000033747
7	50300001	50310000	43	5.2581	ENSBTAG00000033747
7	50310001	50320000	49	6.33761	ENSBTAG00000033747
7	50320001	50330000	37	5.77379	ENSBTAG00000033747, ENSBTAG00000046926
7	50330001	50340000	53	6.09592	ENSBTAG00000033747
7	50340001	50350000	44	5.64883	ENSBTAG00000033747
7	50350001	50360000	52	5.89587	ENSBTAG00000033747
7	50360001	50370000	36	5.02408	ENSBTAG00000033747
7	50370001	50380000	26	4.07581	ENSBTAG00000033747
7	50380001	50390000	20	3.90876	ENSBTAG00000033747
7	50390001	50400000	11	3.38045	ENSBTAG00000033747
7	50400001	50410000	20	5.05555	ENSBTAG00000033747
7	50410001	50420000	23	4.16031	ENSBTAG00000033747
7	50420001	50430000	20	3.69737	ENSBTAG00000033747
7	50430001	50440000	15	4.65773	ENSBTAG00000033747
7	50440001	50450000	12	3.64036	ENSBTAG00000033747
7	50450001	50460000	39	3.91516	ENSBTAG00000033747
7	50460001	50470000	30	3.75106	ENSBTAG00000033747
7	50520001	50530000	24	3.93412	ENSBTAG00000033747
7	50530001	50540000	21	3.13167	.
7	50540001	50550000	15	4.29101	.
7	50550001	50560000	11	5.24195	.
7	50580001	50590000	14	5.98611	ENSBTAG00000042256, ENSBTAG00000044898, ENSBTAG00000049931
7	50590001	50600000	15	6.73453	ENSBTAG00000006756
7	50600001	50610000	22	3.73675	ENSBTAG00000006756
7	50610001	50620000	13	5.97364	ENSBTAG00000006756
7	50620001	50630000	17	5.94695	ENSBTAG00000006756, ENSBTAG00000008224
7	50630001	50640000	17	6.15112	ENSBTAG00000008224
7	50640001	50650000	10	5.86691	ENSBTAG00000008224, ENSBTAG00000010798
7	50700001	50710000	12	7.00159	ENSBTAG00000002286
7	50710001	50720000	24	7.26321	ENSBTAG00000002286
7	50740001	50750000	13	6.37862	ENSBTAG00000002296
7	50770001	50780000	11	6.38821	.
7	50790001	50800000	13	6.59973	ENSBTAG00000004161
7	50800001	50810000	11	6.99577	ENSBTAG00000004161
7	50810001	50820000	10	6.56099	ENSBTAG00000004161
7	50820001	50830000	13	7.00549	ENSBTAG00000004161
7	50950001	50960000	10	6.66605	.
7	50960001	50970000	18	5.96827	.
7	50970001	50980000	15	5.3516	.
7	50980001	50990000	15	6.86933	ENSBTAG00000000238
7	50990001	51000000	10	5.49877	ENSBTAG00000000238
7	51000001	51010000	12	6.09612	ENSBTAG00000000238
7	51020001	51030000	13	5.32351	ENSBTAG00000000238
7	51100001	51110000	22	5.75478	ENSBTAG00000010689
7	51110001	51120000	11	5.27042	ENSBTAG00000010689
7	51120001	51130000	10	6.82622	ENSBTAG00000010689
7	51280001	51290000	11	3.3866	.
7	51290001	51300000	10	4.69077	ENSBTAG00000008881
7	51320001	51330000	19	3.67748	.
7	51360001	51370000	27	3.42613	ENSBTAG00000016595
7	51370001	51380000	26	3.87125	ENSBTAG00000016595
7	51420001	51430000	28	5.15618	ENSBTAG00000016595
7	51430001	51440000	18	5.224	ENSBTAG00000016595, ENSBTAG00000051779
7	51440001	51450000	34	5.50684	ENSBTAG00000051779
7	51450001	51460000	22	4.24808	ENSBTAG00000051779
7	51460001	51470000	26	4.49801	ENSBTAG00000051779
7	51470001	51480000	12	3.15394	ENSBTAG00000051779
7	51480001	51490000	13	4.04943	ENSBTAG00000051779
7	51490001	51500000	14	4.10561	ENSBTAG00000051779
7	51540001	51550000	13	3.92847	ENSBTAG00000021766
7	51550001	51560000	13	3.44713	ENSBTAG00000021775
7	51580001	51590000	12	3.19213	.
7	51590001	51600000	24	4.38798	.
7	51600001	51610000	15	3.68698	.
7	51620001	51630000	33	3.62197	ENSBTAG00000054857
7	51640001	51650000	27	3.32707	ENSBTAG00000054857
7	51650001	51660000	19	3.24028	ENSBTAG00000054857
7	51660001	51670000	20	3.15025	ENSBTAG00000054857
7	51700001	51710000	10	3.37199	ENSBTAG00000010871
7	51810001	51820000	54	4.26815	ENSBTAG00000018847, ENSBTAG00000025212
7	51820001	51830000	55	3.25275	ENSBTAG00000005441, ENSBTAG00000025212
7	52120001	52130000	31	4.47017	.
7	52130001	52140000	62	3.92218	.
7	52140001	52150000	26	3.56278	.
7	52150001	52160000	31	5.15314	.
7	52160001	52170000	40	5.27087	ENSBTAG00000037885
7	52170001	52180000	35	4.96488	ENSBTAG00000037885, ENSBTAG00000045858
7	52180001	52190000	22	4.0363	.
7	52200001	52210000	45	3.67438	.
7	52210001	52220000	31	3.23367	ENSBTAG00000053160
7	52270001	52280000	39	3.14159	ENSBTAG00000030474, ENSBTAG00000049493
7	52280001	52290000	48	3.75887	ENSBTAG00000030474, ENSBTAG00000049493
7	52310001	52320000	34	3.64456	ENSBTAG00000030474, ENSBTAG00000049493, ENSBTAG00000050840
7	52320001	52330000	52	4.29058	ENSBTAG00000030474, ENSBTAG00000049493, ENSBTAG00000050840
7	52350001	52360000	30	3.6862	ENSBTAG00000049493, ENSBTAG00000050840
7	52500001	52510000	65	3.21371	ENSBTAG00000017349, ENSBTAG00000054576, ENSBTAG00000055200
7	52510001	52520000	86	3.57805	ENSBTAG00000017349
7	52600001	52610000	24	3.3633	ENSBTAG00000030499
7	52630001	52640000	37	3.91584	ENSBTAG00000030499
7	52640001	52650000	39	3.60103	ENSBTAG00000030499
7	52650001	52660000	52	5.43295	ENSBTAG00000030499
7	52660001	52670000	38	3.66652	ENSBTAG00000030499
7	52790001	52800000	26	4.22349	.
7	52800001	52810000	16	4.06053	.
7	52890001	52900000	29	3.31916	ENSBTAG00000050487
7	52900001	52910000	23	3.95714	.
7	52940001	52950000	11	3.50178	ENSBTAG00000012518
7	52950001	52960000	16	3.66078	ENSBTAG00000012518
7	52960001	52970000	21	4.83443	.
7	52990001	53000000	18	3.46536	ENSBTAG00000008435
7	53000001	53010000	30	3.39542	ENSBTAG00000008435, ENSBTAG00000008437
7	53030001	53040000	37	3.69033	ENSBTAG00000005249
7	53040001	53050000	42	4.59642	ENSBTAG00000005249
7	53050001	53060000	35	3.54181	ENSBTAG00000005249
7	53100001	53110000	63	4.1229	ENSBTAG00000047747
7	53110001	53120000	64	3.13244	ENSBTAG00000047747
7	56310001	56320000	51	3.80271	.
7	57560001	57570000	44	3.6423	.
7	57580001	57590000	61	3.26763	.
7	58160001	58170000	50	3.19689	ENSBTAG00000001862
7	58190001	58200000	25	4.01173	ENSBTAG00000001862
7	58640001	58650000	49	4.30912	ENSBTAG00000010661
7	58710001	58720000	48	3.12958	ENSBTAG00000010661
7	58910001	58920000	69	4.59913	ENSBTAG00000003349
7	60100001	60110000	53	3.39927	.
7	60400001	60410000	10	4.66642	ENSBTAG00000017151
7	60410001	60420000	13	4.60615	ENSBTAG00000017151
7	60430001	60440000	14	4.18638	ENSBTAG00000017151
7	60480001	60490000	15	5.38073	.
7	60490001	60500000	24	4.96697	.
7	60500001	60510000	14	4.94308	ENSBTAG00000004896
7	60550001	60560000	59	4.44811	ENSBTAG00000004896
7	60560001	60570000	37	5.62791	ENSBTAG00000004896
7	60570001	60580000	27	6.87831	ENSBTAG00000004896, ENSBTAG00000048563
7	60580001	60590000	14	5.73176	ENSBTAG00000004896
7	60600001	60610000	12	6.11286	ENSBTAG00000004896
7	60610001	60620000	13	6.40555	ENSBTAG00000004896
7	60620001	60630000	15	6.7039	ENSBTAG00000004896
7	60630001	60640000	17	6.94455	ENSBTAG00000004896
7	60640001	60650000	10	6.97338	ENSBTAG00000004896
7	60650001	60660000	24	6.61358	.
7	60660001	60670000	35	6.24623	ENSBTAG00000019948
7	60670001	60680000	24	6.74398	ENSBTAG00000019948
7	60680001	60690000	22	6.90861	ENSBTAG00000019948
7	60690001	60700000	26	5.6094	ENSBTAG00000019948
7	60710001	60720000	19	6.46015	ENSBTAG00000019948
7	60720001	60730000	12	6.38736	ENSBTAG00000019948
7	60730001	60740000	14	6.69433	ENSBTAG00000019948, ENSBTAG00000052766
7	60740001	60750000	29	6.39871	ENSBTAG00000019948, ENSBTAG00000019950
7	60750001	60760000	28	6.7389	ENSBTAG00000019950, ENSBTAG00000019951
7	60760001	60770000	19	6.62245	ENSBTAG00000019951
7	60770001	60780000	11	6.24474	ENSBTAG00000010578
7	60780001	60790000	15	5.32877	ENSBTAG00000053457
7	60810001	60820000	10	5.05912	ENSBTAG00000029857, ENSBTAG00000030114
7	60830001	60840000	14	3.44034	.
7	60850001	60860000	25	4.34238	ENSBTAG00000005326
7	60860001	60870000	14	5.67536	ENSBTAG00000005326
7	60870001	60880000	13	5.52569	ENSBTAG00000005326
7	60880001	60890000	24	4.79284	ENSBTAG00000005326
7	60890001	60900000	16	4.81895	ENSBTAG00000005326
7	60900001	60910000	17	5.67646	ENSBTAG00000005326
7	60910001	60920000	21	6.10458	.
7	60920001	60930000	14	5.38387	ENSBTAG00000015419
7	64550001	64560000	32	3.20932	.
7	77720001	77730000	62	3.33662	.
7	90230001	90240000	49	3.32197	ENSBTAG00000006031
7	98230001	98240000	66	3.74968	.
7	98320001	98330000	49	3.38966	ENSBTAG00000052914
7	98370001	98380000	48	3.57291	.
7	98390001	98400000	70	3.51173	.
7	98400001	98410000	84	3.53268	.
7	98410001	98420000	52	3.53935	.
7	98430001	98440000	29	3.50914	.
7	98440001	98450000	35	3.81169	.
7	98470001	98480000	53	4.20445	.
7	105790001	105800000	41	4.37735	.
7	105800001	105810000	31	3.88635	.
8	7130001	7140000	29	3.52312	ENSBTAG00000019732
8	7190001	7200000	19	3.22902	.
8	22990001	23000000	14	4.64788	ENSBTAG00000048428
8	24950001	24960000	37	3.17782	ENSBTAG00000003097
8	25150001	25160000	68	3.22121	ENSBTAG00000019843
8	25160001	25170000	80	3.38982	ENSBTAG00000019843
8	25170001	25180000	81	3.27402	ENSBTAG00000019843, ENSBTAG00000044260
8	25670001	25680000	46	3.23916	ENSBTAG00000002997
8	25980001	25990000	50	3.73655	.
8	31540001	31550000	80	3.62969	ENSBTAG00000010431
8	31550001	31560000	43	4.51527	ENSBTAG00000010431
8	37450001	37460000	67	3.86211	.
8	39280001	39290000	31	3.2447	ENSBTAG00000017530
8	52190001	52200000	37	3.97217	ENSBTAG00000008101
8	52230001	52240000	66	3.78216	ENSBTAG00000008101
8	52290001	52300000	98	3.19028	ENSBTAG00000008101
8	52680001	52690000	53	3.63635	ENSBTAG00000053347
8	53140001	53150000	72	3.18227	.
8	53270001	53280000	53	3.5843	.
8	53300001	53310000	71	3.26855	ENSBTAG00000017734
8	53370001	53380000	35	3.53867	ENSBTAG00000017734
8	53580001	53590000	65	4.24241	ENSBTAG00000021127
8	53590001	53600000	23	3.26392	ENSBTAG00000021127
8	53630001	53640000	65	3.53734	ENSBTAG00000021127
8	53960001	53970000	40	3.44324	ENSBTAG00000009789
8	54020001	54030000	57	3.96305	.
8	54060001	54070000	75	4.5711	.
8	54120001	54130000	40	3.38211	.
8	54250001	54260000	37	3.58497	.
8	54260001	54270000	34	4.33921	.
8	54290001	54300000	36	3.45492	.
8	54620001	54630000	45	4.74256	.
8	54630001	54640000	47	5.34008	.
8	54640001	54650000	24	4.69141	.
8	54650001	54660000	37	4.12267	.
8	54670001	54680000	53	3.23227	.
8	55030001	55040000	49	3.73176	.
8	55090001	55100000	44	3.81437	.
8	55110001	55120000	48	3.59498	.
8	55150001	55160000	22	3.31205	.
8	55210001	55220000	38	3.74741	.
8	55220001	55230000	39	3.86325	.
8	55230001	55240000	51	4.09648	.
8	55240001	55250000	53	4.21153	.
8	55250001	55260000	51	3.47998	.
8	58990001	59000000	20	4.09108	.
8	59190001	59200000	12	3.2846	.
8	59500001	59510000	34	3.44929	ENSBTAG00000011397
8	59510001	59520000	41	3.17132	ENSBTAG00000011397
8	60370001	60380000	72	6.88217	ENSBTAG00000000076, ENSBTAG00000045397, ENSBTAG00000054769
8	60380001	60390000	71	6.86185	ENSBTAG00000000076
8	60390001	60400000	56	5.71383	ENSBTAG00000000076
8	60400001	60410000	81	6.19244	ENSBTAG00000000076
8	61740001	61750000	35	3.82238	ENSBTAG00000046574
8	61750001	61760000	41	3.2659	ENSBTAG00000046574
8	61770001	61780000	60	3.20565	ENSBTAG00000046574
8	61830001	61840000	29	3.1532	ENSBTAG00000046574
8	62130001	62140000	26	3.16663	ENSBTAG00000014922
8	62140001	62150000	30	3.4361	ENSBTAG00000014922, ENSBTAG00000044675
8	62150001	62160000	29	3.66904	.
8	62370001	62380000	100	3.7877	.
8	69660001	69670000	53	3.9081	ENSBTAG00000015835
8	69670001	69680000	56	3.76397	.
8	69680001	69690000	44	3.25287	ENSBTAG00000019225
8	76150001	76160000	32	4.03629	.
8	76470001	76480000	66	3.12576	ENSBTAG00000005247
8	81680001	81690000	35	3.83226	ENSBTAG00000017195
8	88990001	89000000	39	3.14132	ENSBTAG00000011375
8	89000001	89010000	56	3.36161	ENSBTAG00000011375
8	89070001	89080000	73	3.89822	ENSBTAG00000011375
8	89160001	89170000	36	3.67477	.
8	89650001	89660000	41	3.50281	ENSBTAG00000003044
8	102460001	102470000	39	3.89704	ENSBTAG00000005116
8	102470001	102480000	53	3.60052	ENSBTAG00000005116, ENSBTAG00000021678
8	105930001	105940000	16	4.15231	ENSBTAG00000025667
8	105940001	105950000	33	3.65096	ENSBTAG00000025667
9	9870001	9880000	50	3.55852	ENSBTAG00000038190
9	12790001	12800000	91	3.46674	ENSBTAG00000021814
9	53750001	53760000	58	3.26068	.
9	53760001	53770000	35	3.88209	ENSBTAG00000052032
9	53770001	53780000	39	3.79534	ENSBTAG00000052032
9	53780001	53790000	52	3.51495	ENSBTAG00000052032
9	53790001	53800000	39	3.36899	ENSBTAG00000052032
9	53800001	53810000	46	3.39068	ENSBTAG00000052032
9	60210001	60220000	46	3.40461	ENSBTAG00000020713
9	62310001	62320000	54	3.68208	ENSBTAG00000016969
9	62320001	62330000	62	3.49183	ENSBTAG00000016969
9	62330001	62340000	24	3.6043	ENSBTAG00000016967, ENSBTAG00000016969
9	62360001	62370000	16	3.3205	ENSBTAG00000016967
9	62370001	62380000	12	3.43309	ENSBTAG00000016967
9	62380001	62390000	18	3.34393	ENSBTAG00000016967
9	62400001	62410000	13	3.34082	ENSBTAG00000016967
9	62420001	62430000	20	3.17778	ENSBTAG00000014057, ENSBTAG00000045442
9	62430001	62440000	18	3.68989	ENSBTAG00000014057
9	62440001	62450000	16	3.20681	ENSBTAG00000014057
9	62450001	62460000	38	3.55095	ENSBTAG00000014054
9	62460001	62470000	42	3.36959	ENSBTAG00000014054
9	62470001	62480000	38	3.43663	ENSBTAG00000014054
9	63010001	63020000	23	3.36511	.
9	63070001	63080000	67	3.40189	.
9	63090001	63100000	45	3.94623	.
9	63100001	63110000	46	3.47436	.
9	63750001	63760000	52	3.18674	.
9	64040001	64050000	18	3.67028	ENSBTAG00000050176
9	64080001	64090000	56	4.45227	.
9	64090001	64100000	61	5.15478	ENSBTAG00000044914
9	64100001	64110000	83	5.6591	.
9	64110001	64120000	54	5.00656	.
9	64120001	64130000	56	4.31417	.
9	64130001	64140000	67	3.21386	.
9	64470001	64480000	74	4.14616	.
9	64480001	64490000	49	3.24282	.
9	64850001	64860000	51	3.28553	.
9	65250001	65260000	48	3.37464	ENSBTAG00000003384
9	66700001	66710000	35	3.23049	.
9	68310001	68320000	42	3.50789	ENSBTAG00000021361
9	68330001	68340000	16	3.88715	ENSBTAG00000021361
9	68350001	68360000	28	4.18617	.
9	68360001	68370000	38	3.24541	.
9	68450001	68460000	38	3.47624	.
9	68680001	68690000	32	3.53893	.
9	69230001	69240000	75	3.15006	ENSBTAG00000000240
9	70250001	70260000	47	3.24548	ENSBTAG00000019460
9	70260001	70270000	44	4.05946	ENSBTAG00000019460
9	70270001	70280000	40	4.3357	ENSBTAG00000019460
9	70290001	70300000	50	3.23533	ENSBTAG00000019460
9	71800001	71810000	24	3.42486	.
9	71810001	71820000	18	3.24268	.
9	71980001	71990000	32	3.25074	.
9	71990001	72000000	51	3.71489	.
9	72040001	72050000	20	4.92153	.
9	72050001	72060000	13	4.22356	.
9	72090001	72100000	40	3.66133	.
9	72100001	72110000	41	3.91367	.
9	72120001	72130000	31	3.6037	ENSBTAG00000035370
9	72140001	72150000	31	3.91147	ENSBTAG00000035370
9	72210001	72220000	43	4.09846	ENSBTAG00000019002
9	72270001	72280000	23	3.44599	.
9	72280001	72290000	51	3.22001	.
9	72490001	72500000	36	3.12647	ENSBTAG00000048577
9	75170001	75180000	25	3.43753	.
9	75280001	75290000	54	3.20647	.
9	75300001	75310000	44	3.90179	.
9	75670001	75680000	40	3.18799	.
9	75680001	75690000	26	4.04106	.
9	75770001	75780000	64	5.08713	ENSBTAG00000044558
9	75820001	75830000	30	3.58176	.
9	76990001	77000000	64	3.22469	.
9	84480001	84490000	70	3.30482	.
9	84590001	84600000	34	3.75285	ENSBTAG00000021107
9	84600001	84610000	15	3.25636	ENSBTAG00000021107
9	100790001	100800000	76	3.33905	.
10	500001	510000	53	3.26271	.
10	1560001	1570000	20	3.73047	ENSBTAG00000014750
10	15260001	15270000	33	3.77855	ENSBTAG00000008380
10	15300001	15310000	39	3.27253	.
10	16870001	16880000	16	3.81315	.
10	17050001	17060000	19	3.14137	.
10	17060001	17070000	12	3.48131	.
10	17070001	17080000	35	3.9657	.
10	17180001	17190000	28	4.44576	.
10	17200001	17210000	21	4.14555	.
10	17250001	17260000	19	4.46442	.
10	17340001	17350000	22	4.32574	.
10	17350001	17360000	18	4.41254	.
10	17450001	17460000	40	3.41267	.
10	17500001	17510000	32	3.33288	.
10	17620001	17630000	35	3.30705	.
10	17990001	18000000	32	3.52522	.
10	18030001	18040000	68	5.98161	.
10	18040001	18050000	47	5.08675	.
10	18100001	18110000	55	5.28101	.
10	18110001	18120000	47	3.27366	.
10	18220001	18230000	21	4.2848	.
10	18230001	18240000	25	5.21633	.
10	19500001	19510000	14	3.1367	ENSBTAG00000007614
10	19540001	19550000	19	3.57002	ENSBTAG00000001578
10	19740001	19750000	47	3.15087	.
10	20910001	20920000	14	4.72263	ENSBTAG00000003920
10	26970001	26980000	71	4.26991	.
10	30420001	30430000	66	3.90268	ENSBTAG00000012712, ENSBTAG00000045199
10	31620001	31630000	91	3.48932	.
10	34890001	34900000	50	4.86886	.
10	34900001	34910000	57	4.0585	.
10	35790001	35800000	32	3.17704	ENSBTAG00000007237
10	35810001	35820000	32	3.3583	ENSBTAG00000007237
10	35820001	35830000	32	3.50059	ENSBTAG00000007237
10	36310001	36320000	10	3.2047	ENSBTAG00000013477, ENSBTAG00000013480, ENSBTAG00000047281
10	36560001	36570000	27	3.49094	ENSBTAG00000010380
10	36620001	36630000	32	3.15153	ENSBTAG00000010380
10	36630001	36640000	49	3.97793	.
10	36650001	36660000	17	3.29962	ENSBTAG00000038438
10	36890001	36900000	22	3.82058	ENSBTAG00000001671
10	37020001	37030000	18	3.54814	ENSBTAG00000051865
10	37030001	37040000	18	3.4619	.
10	37040001	37050000	11	4.12784	.
10	37060001	37070000	11	3.76002	.
10	37070001	37080000	21	3.69436	ENSBTAG00000015138
10	37090001	37100000	19	3.59661	ENSBTAG00000015138
10	37100001	37110000	14	3.22575	ENSBTAG00000015138
10	37130001	37140000	15	3.54337	ENSBTAG00000015138
10	45370001	45380000	14	3.9221	ENSBTAG00000015806
10	47060001	47070000	43	3.27483	.
10	69690001	69700000	29	3.18994	ENSBTAG00000013043, ENSBTAG00000048586
10	70910001	70920000	41	3.13272	ENSBTAG00000019421
10	70920001	70930000	50	3.72466	.
10	71370001	71380000	80	4.82549	.
10	71380001	71390000	53	3.79767	.
10	71480001	71490000	45	3.55307	ENSBTAG00000005984
10	71490001	71500000	49	4.52273	ENSBTAG00000005984
10	71660001	71670000	31	3.51501	ENSBTAG00000005984
10	71670001	71680000	19	4.14371	ENSBTAG00000005984, ENSBTAG00000042389
10	72520001	72530000	25	4.25863	.
10	74530001	74540000	81	4.25977	.
10	76250001	76260000	62	3.70202	ENSBTAG00000025450
10	76440001	76450000	51	3.37107	ENSBTAG00000004498, ENSBTAG00000044963
10	76470001	76480000	52	3.87948	.
10	76480001	76490000	56	4.14692	.
10	77810001	77820000	49	3.2045	ENSBTAG00000019819
10	78170001	78180000	50	3.64401	.
10	78750001	78760000	44	3.13862	ENSBTAG00000004171
10	79300001	79310000	53	3.2001	.
10	79760001	79770000	52	3.61533	ENSBTAG00000018971
10	79770001	79780000	39	3.56472	ENSBTAG00000018971
10	79780001	79790000	36	3.52912	ENSBTAG00000018971
10	79820001	79830000	54	4.9958	ENSBTAG00000018971
10	79830001	79840000	59	3.41769	ENSBTAG00000018971
10	79860001	79870000	55	3.4176	ENSBTAG00000018971
10	79870001	79880000	47	3.65123	ENSBTAG00000018971
10	79950001	79960000	35	6.01319	ENSBTAG00000018971
10	79960001	79970000	42	5.50786	ENSBTAG00000018971
10	79970001	79980000	18	3.78483	ENSBTAG00000018971
10	80030001	80040000	41	3.65898	ENSBTAG00000018971
10	101480001	101490000	33	4.06208	ENSBTAG00000013136
10	101840001	101850000	20	3.29774	.
10	102160001	102170000	15	4.66566	ENSBTAG00000006392
10	102170001	102180000	17	3.82397	ENSBTAG00000006392
10	102190001	102200000	10	3.9509	ENSBTAG00000006392
10	102580001	102590000	56	3.63062	ENSBTAG00000010906
10	102680001	102690000	42	3.17694	.
11	3860001	3870000	101	3.15644	ENSBTAG00000010388
11	5290001	5300000	75	3.57782	.
11	6500001	6510000	27	3.50098	ENSBTAG00000054755
11	7220001	7230000	35	4.01525	ENSBTAG00000033748
11	13520001	13530000	17	5.02589	.
11	17830001	17840000	32	4.09117	.
11	26610001	26620000	29	3.86085	.
11	28020001	28030000	66	3.18297	ENSBTAG00000007508
11	28030001	28040000	61	3.1644	ENSBTAG00000007508
11	32480001	32490000	43	3.68009	ENSBTAG00000046199
11	32490001	32500000	45	3.34795	ENSBTAG00000046199
11	34490001	34500000	55	3.20725	.
11	37740001	37750000	28	4.1983	ENSBTAG00000011104
11	37760001	37770000	53	4.41672	ENSBTAG00000011104
11	37770001	37780000	42	5.19177	ENSBTAG00000011104
11	37780001	37790000	40	4.98428	ENSBTAG00000011104
11	37820001	37830000	82	4.28816	.
11	37830001	37840000	43	4.85148	.
11	37880001	37890000	56	4.70169	.
11	37970001	37980000	38	5.66025	ENSBTAG00000000295, ENSBTAG00000015473, ENSBTAG00000015481
11	38140001	38150000	38	4.56118	.
11	38230001	38240000	26	3.13884	ENSBTAG00000000542
11	38240001	38250000	60	4.85182	ENSBTAG00000000542, ENSBTAG00000000545
11	38250001	38260000	60	3.22652	ENSBTAG00000000542, ENSBTAG00000000545
11	38290001	38300000	33	3.338	ENSBTAG00000000545
11	38320001	38330000	43	3.58803	ENSBTAG00000008909
11	38500001	38510000	46	3.85959	ENSBTAG00000017448
11	38590001	38600000	18	5.06847	.
11	38610001	38620000	20	4.95187	.
11	38620001	38630000	16	5.07767	ENSBTAG00000036435
11	38630001	38640000	77	5.32248	.
11	38640001	38650000	36	3.99009	ENSBTAG00000029903
11	38650001	38660000	48	4.62378	ENSBTAG00000030046
11	38660001	38670000	36	3.13837	.
11	38760001	38770000	56	3.22653	.
11	38770001	38780000	40	4.11374	.
11	38790001	38800000	44	3.19574	.
11	38850001	38860000	38	3.30615	ENSBTAG00000012394
11	39320001	39330000	48	3.32264	.
11	39330001	39340000	158	4.16053	.
11	39340001	39350000	47	3.16334	.
11	40840001	40850000	22	3.13395	ENSBTAG00000005870
11	41350001	41360000	38	3.47279	.
11	47870001	47880000	14	5.28532	ENSBTAG00000004364
11	47890001	47900000	56	5.66623	.
11	48590001	48600000	106	3.81537	ENSBTAG00000004824
11	48870001	48880000	25	3.34756	.
11	48880001	48890000	44	4.28422	.
11	48930001	48940000	41	3.54239	.
11	48940001	48950000	26	3.82642	.
11	48990001	49000000	68	3.72266	ENSBTAG00000011601
11	49030001	49040000	51	3.51375	ENSBTAG00000011601
11	49140001	49150000	34	3.4641	.
11	49160001	49170000	21	3.61925	.
11	49170001	49180000	18	3.32037	.
11	49270001	49280000	22	8.34719	.
11	49280001	49290000	20	6.48472	.
11	49300001	49310000	11	3.69843	ENSBTAG00000031828
11	49350001	49360000	28	3.17893	ENSBTAG00000010691
11	49360001	49370000	54	3.32674	ENSBTAG00000010691
11	49410001	49420000	20	3.26227	ENSBTAG00000018285, ENSBTAG00000018286, ENSBTAG00000018289
11	49460001	49470000	29	3.61807	ENSBTAG00000020873, ENSBTAG00000038477
11	49470001	49480000	14	3.97648	ENSBTAG00000020873
11	49610001	49620000	40	5.58912	ENSBTAG00000021935
11	49650001	49660000	12	3.32318	ENSBTAG00000021934
11	49740001	49750000	38	3.24487	ENSBTAG00000010111
11	50400001	50410000	14	3.60716	ENSBTAG00000049566
11	50730001	50740000	77	3.27395	.
11	60650001	60660000	62	3.5595	ENSBTAG00000019867
11	60730001	60740000	24	4.22948	ENSBTAG00000018046
11	60760001	60770000	27	3.26144	.
11	60800001	60810000	51	3.39087	.
11	60810001	60820000	12	3.29683	.
11	60970001	60980000	25	3.35042	.
11	61100001	61110000	59	3.30667	.
11	61260001	61270000	29	5.32489	ENSBTAG00000044173
11	61270001	61280000	24	5.75803	ENSBTAG00000044173
11	61280001	61290000	35	3.46423	ENSBTAG00000044173
11	61480001	61490000	28	4.02348	ENSBTAG00000044173
11	61490001	61500000	19	5.25238	ENSBTAG00000044173
11	61500001	61510000	20	3.51878	ENSBTAG00000044173
11	61520001	61530000	25	3.15117	ENSBTAG00000044173
11	61860001	61870000	46	3.2271	ENSBTAG00000005151
11	61930001	61940000	54	4.38449	ENSBTAG00000005151
11	61940001	61950000	57	3.61482	ENSBTAG00000005151
11	62000001	62010000	22	3.91261	ENSBTAG00000005151
11	62130001	62140000	57	3.14938	.
11	62140001	62150000	59	3.38087	.
11	62150001	62160000	64	3.13135	.
11	62160001	62170000	39	3.51023	.
11	62170001	62180000	26	3.46204	.
11	62270001	62280000	58	3.16973	.
11	62290001	62300000	24	4.52726	ENSBTAG00000000111
11	62300001	62310000	42	4.87304	ENSBTAG00000000111
11	62680001	62690000	52	4.05086	.
11	62890001	62900000	32	3.1399	.
11	62900001	62910000	43	4.58551	.
11	62920001	62930000	33	3.87836	.
11	62930001	62940000	29	5.05314	.
11	62940001	62950000	28	5.93107	.
11	62950001	62960000	43	4.02745	ENSBTAG00000009299
11	62960001	62970000	45	5.05532	ENSBTAG00000009299
11	63090001	63100000	15	4.42436	.
11	63440001	63450000	50	4.40599	ENSBTAG00000016717
11	63450001	63460000	27	4.50883	ENSBTAG00000016717
11	64150001	64160000	22	3.14405	.
11	64160001	64170000	27	3.83533	.
11	64170001	64180000	32	3.77357	.
11	64180001	64190000	51	3.254	.
11	64240001	64250000	40	3.40833	.
11	64890001	64900000	28	3.25599	ENSBTAG00000008448
11	66620001	66630000	46	4.66003	ENSBTAG00000010619
11	66630001	66640000	76	7.07556	ENSBTAG00000010619
11	66640001	66650000	58	5.11427	ENSBTAG00000010619
11	67220001	67230000	61	3.40411	.
11	67230001	67240000	24	3.32756	.
11	67250001	67260000	22	3.43306	.
11	67260001	67270000	34	3.47782	.
11	72630001	72640000	67	3.16625	ENSBTAG00000008884
11	75300001	75310000	35	3.46591	ENSBTAG00000021969
11	75960001	75970000	42	3.87498	ENSBTAG00000052063
11	75970001	75980000	16	5.19832	ENSBTAG00000052063
11	75980001	75990000	32	5.24747	.
11	77780001	77790000	40	4.04628	.
11	77790001	77800000	45	3.55978	ENSBTAG00000051889
11	77900001	77910000	68	3.17012	ENSBTAG00000008505
11	87220001	87230000	20	5.20514	ENSBTAG00000004259
11	87230001	87240000	10	3.464	ENSBTAG00000004259
11	88010001	88020000	43	3.58912	ENSBTAG00000013063, ENSBTAG00000019735
11	99380001	99390000	20	3.84958	.
11	99390001	99400000	31	3.77271	ENSBTAG00000013030
11	100780001	100790000	15	3.23802	ENSBTAG00000020747
11	101720001	101730000	15	3.6293	ENSBTAG00000020791
11	101790001	101800000	45	4.06373	ENSBTAG00000020791
11	101800001	101810000	32	3.9076	ENSBTAG00000020791
11	101960001	101970000	56	3.14405	ENSBTAG00000000382
11	101980001	101990000	53	3.18685	ENSBTAG00000000382
11	102020001	102030000	26	3.44814	ENSBTAG00000000382
11	102030001	102040000	22	4.10606	ENSBTAG00000000382
11	102080001	102090000	38	3.87962	ENSBTAG00000000382
11	102160001	102170000	59	3.21338	ENSBTAG00000000382
11	105600001	105610000	17	4.07153	.
12	12200001	12210000	103	3.21176	.
12	14750001	14760000	44	3.38373	.
12	18720001	18730000	38	3.77384	ENSBTAG00000020681
12	18860001	18870000	33	3.30111	ENSBTAG00000002271
12	19500001	19510000	25	3.36868	ENSBTAG00000029867, ENSBTAG00000036389, ENSBTAG00000049301
12	19520001	19530000	13	4.16061	ENSBTAG00000051154, ENSBTAG00000051442, ENSBTAG00000053727, ENSBTAG00000054617
12	20270001	20280000	51	3.20124	ENSBTAG00000055114
12	20860001	20870000	15	3.28941	ENSBTAG00000002970
12	21010001	21020000	45	3.62392	ENSBTAG00000008053
12	21020001	21030000	46	3.34442	ENSBTAG00000008053
12	21030001	21040000	42	3.29062	ENSBTAG00000008053
12	22710001	22720000	49	3.20556	ENSBTAG00000016635
12	22870001	22880000	47	3.53069	ENSBTAG00000034033
12	23440001	23450000	27	3.55717	ENSBTAG00000017032
12	24970001	24980000	17	3.57076	.
12	25650001	25660000	75	3.40089	ENSBTAG00000038495
12	28850001	28860000	40	3.38827	ENSBTAG00000006771
12	28880001	28890000	56	3.31406	ENSBTAG00000006771
12	28890001	28900000	33	3.17452	ENSBTAG00000006771
12	28930001	28940000	66	3.22846	ENSBTAG00000006771
12	29170001	29180000	41	3.27552	.
12	29180001	29190000	25	3.21795	.
12	29190001	29200000	34	3.27917	.
12	29200001	29210000	24	3.32374	.
12	29210001	29220000	22	4.39032	ENSBTAG00000015132
12	29260001	29270000	23	3.28457	ENSBTAG00000015132
12	29290001	29300000	19	3.43915	.
12	29300001	29310000	14	3.43212	.
12	29630001	29640000	58	3.43054	ENSBTAG00000033412, ENSBTAG00000044236
12	29650001	29660000	62	3.3212	ENSBTAG00000033412
12	29660001	29670000	52	4.60322	ENSBTAG00000033412
12	31730001	31740000	20	3.53968	ENSBTAG00000016915
12	35240001	35250000	20	3.25181	ENSBTAG00000053031
12	35260001	35270000	28	3.68786	.
12	35270001	35280000	21	3.34489	.
12	36450001	36460000	43	4.54878	ENSBTAG00000025400
12	36640001	36650000	26	3.91397	ENSBTAG00000014486
12	36660001	36670000	11	5.87303	ENSBTAG00000014486
12	36670001	36680000	10	5.41671	.
12	36690001	36700000	16	4.24197	.
12	36770001	36780000	10	5.57257	.
12	36790001	36800000	38	5.15038	.
12	36800001	36810000	40	5.69628	.
12	36850001	36860000	43	3.2957	.
12	36890001	36900000	24	4.12545	.
12	37420001	37430000	64	3.53442	.
12	37440001	37450000	50	4.31075	.
12	37450001	37460000	99	5.89236	.
12	37510001	37520000	26	3.36857	.
12	37560001	37570000	50	3.26203	ENSBTAG00000054372
12	37590001	37600000	23	3.33125	.
12	37600001	37610000	51	3.5164	.
12	37620001	37630000	92	4.42854	.
12	37630001	37640000	43	5.03371	.
12	37640001	37650000	34	3.36933	.
12	37660001	37670000	66	3.46342	.
12	37670001	37680000	47	3.32604	.
12	37680001	37690000	65	3.30162	.
12	37690001	37700000	40	3.98524	.
12	37700001	37710000	42	3.64517	.
12	37710001	37720000	33	3.99298	.
12	37760001	37770000	76	3.53508	.
12	37770001	37780000	55	3.43778	.
12	37780001	37790000	105	3.64214	.
12	37790001	37800000	74	3.20225	.
12	37820001	37830000	60	3.14087	.
12	37880001	37890000	48	3.37208	.
12	38260001	38270000	20	3.30616	.
12	38520001	38530000	36	3.31238	.
12	38890001	38900000	42	3.3265	.
12	39320001	39330000	26	3.25833	.
12	39350001	39360000	51	3.43915	.
12	39360001	39370000	52	3.61042	ENSBTAG00000045045
12	40280001	40290000	70	3.42815	.
12	46360001	46370000	69	5.20131	ENSBTAG00000043985
12	50220001	50230000	25	5.67819	.
12	51750001	51760000	54	3.26001	.
13	620001	630000	40	3.41447	.
13	10380001	10390000	51	3.35648	ENSBTAG00000000939
13	16620001	16630000	39	4.20404	.
13	16630001	16640000	23	4.33109	.
13	17710001	17720000	58	3.46292	.
13	22530001	22540000	27	3.48063	ENSBTAG00000003937
13	22540001	22550000	10	3.26101	.
13	24010001	24020000	40	3.12976	ENSBTAG00000020929
13	24020001	24030000	45	4.11705	ENSBTAG00000020929
13	25540001	25550000	71	3.25791	ENSBTAG00000021857
13	31270001	31280000	70	3.25608	ENSBTAG00000005072, ENSBTAG00000027446
13	33620001	33630000	53	3.90703	.
13	33630001	33640000	27	4.69466	.
13	33650001	33660000	22	5.39319	.
13	33660001	33670000	39	4.8071	.
13	34640001	34650000	53	3.1565	ENSBTAG00000027444
13	35560001	35570000	54	3.21156	.
13	35570001	35580000	29	3.36331	.
13	35620001	35630000	53	3.58659	.
13	35840001	35850000	23	3.32829	ENSBTAG00000049977, ENSBTAG00000054730
13	35850001	35860000	32	3.87885	.
13	35860001	35870000	13	3.52635	.
13	36010001	36020000	24	3.56651	.
13	36020001	36030000	27	6.05146	ENSBTAG00000003045
13	36030001	36040000	23	5.49036	.
13	36040001	36050000	33	6.11344	.
13	36050001	36060000	15	3.26844	.
13	37700001	37710000	47	3.59975	ENSBTAG00000008687
13	37710001	37720000	32	3.41705	ENSBTAG00000008687
13	39390001	39400000	48	3.26116	ENSBTAG00000020382
13	40890001	40900000	11	3.92903	ENSBTAG00000006742
13	40900001	40910000	12	4.62142	ENSBTAG00000006742
13	40910001	40920000	15	4.96283	ENSBTAG00000006742
13	40980001	40990000	19	3.13357	.
13	41010001	41020000	39	4.33767	.
13	41160001	41170000	44	3.17951	.
13	41170001	41180000	48	3.59753	.
13	41800001	41810000	23	3.54162	.
13	41840001	41850000	12	3.49736	ENSBTAG00000048591
13	41850001	41860000	13	4.39224	ENSBTAG00000048591
13	41860001	41870000	21	3.1424	.
13	42150001	42160000	37	3.12762	ENSBTAG00000015949, ENSBTAG00000047137
13	42250001	42260000	44	3.48477	.
13	42280001	42290000	14	4.39028	.
13	42300001	42310000	44	3.35083	.
13	42470001	42480000	32	4.47305	ENSBTAG00000040147
13	42690001	42700000	13	5.12935	ENSBTAG00000003335
13	42700001	42710000	16	4.64469	.
13	42710001	42720000	48	3.45017	ENSBTAG00000054168
13	42750001	42760000	12	3.54173	ENSBTAG00000009881
13	42780001	42790000	32	3.9479	ENSBTAG00000004625
13	42830001	42840000	44	4.81549	ENSBTAG00000001420
13	42840001	42850000	25	5.23321	ENSBTAG00000001420
13	42850001	42860000	40	3.62882	ENSBTAG00000001420
13	42860001	42870000	44	4.20956	ENSBTAG00000001420
13	42870001	42880000	15	3.58477	ENSBTAG00000001420, ENSBTAG00000039071
13	43400001	43410000	34	4.31926	ENSBTAG00000037509
13	43410001	43420000	31	5.62016	ENSBTAG00000017938
13	43420001	43430000	57	4.96426	ENSBTAG00000017938, ENSBTAG00000054273
13	43430001	43440000	33	6.08937	.
13	43490001	43500000	24	3.24715	ENSBTAG00000039643
13	43530001	43540000	54	3.59143	.
13	43620001	43630000	38	3.86226	ENSBTAG00000022564
13	43760001	43770000	59	3.92562	.
13	44170001	44180000	36	4.35926	.
13	45000001	45010000	33	3.41714	.
13	45010001	45020000	55	3.51306	.
13	46070001	46080000	12	3.24606	ENSBTAG00000014194
13	46230001	46240000	26	3.81942	ENSBTAG00000014194
13	46250001	46260000	17	3.62272	ENSBTAG00000014194
13	46600001	46610000	40	3.60713	ENSBTAG00000006531
13	47220001	47230000	21	3.27261	ENSBTAG00000032366
13	47320001	47330000	11	4.12117	ENSBTAG00000032366
13	47340001	47350000	10	4.27857	ENSBTAG00000032366
13	47350001	47360000	21	3.53931	.
13	47370001	47380000	37	3.54434	.
13	47990001	48000000	30	3.17461	ENSBTAG00000014048
13	48000001	48010000	40	3.68955	ENSBTAG00000014048
13	48010001	48020000	42	4.21702	ENSBTAG00000014048
13	48380001	48390000	44	4.70025	.
13	48390001	48400000	29	4.48549	.
13	48400001	48410000	51	3.41788	.
13	48410001	48420000	49	3.75718	.
13	48420001	48430000	53	4.66172	.
13	48430001	48440000	18	5.13987	.
13	48490001	48500000	13	3.88574	.
13	48500001	48510000	37	4.80682	.
13	48520001	48530000	16	4.83919	.
13	48530001	48540000	19	5.23935	.
13	48540001	48550000	25	4.33831	.
13	48550001	48560000	17	5.06862	.
13	48560001	48570000	15	4.09042	.
13	48600001	48610000	42	3.1677	.
13	48610001	48620000	40	3.96213	.
13	49020001	49030000	24	3.70883	.
13	49030001	49040000	31	3.86262	.
13	49040001	49050000	25	3.60752	.
13	49050001	49060000	24	4.36893	.
13	49280001	49290000	65	3.6418	.
13	49290001	49300000	50	3.43881	.
13	49340001	49350000	44	3.53391	.
13	50100001	50110000	71	3.35141	.
13	50110001	50120000	64	3.56608	.
13	50120001	50130000	52	3.21664	.
13	51020001	51030000	51	3.68062	.
13	51210001	51220000	50	4.10656	.
13	51220001	51230000	39	4.65283	ENSBTAG00000007922
13	51230001	51240000	46	4.48401	ENSBTAG00000007922
13	51280001	51290000	34	3.41845	ENSBTAG00000007920, ENSBTAG00000029793
13	51300001	51310000	25	4.05326	ENSBTAG00000007920, ENSBTAG00000053268
13	51320001	51330000	42	3.18691	.
13	51490001	51500000	24	4.13753	ENSBTAG00000013167
13	52050001	52060000	50	3.32849	ENSBTAG00000015379, ENSBTAG00000051021
13	52060001	52070000	55	3.38159	ENSBTAG00000015379
13	52830001	52840000	22	3.81871	ENSBTAG00000001785
13	52850001	52860000	25	3.9421	.
13	52930001	52940000	43	3.70789	.
13	53600001	53610000	73	3.96791	ENSBTAG00000019984
13	53920001	53930000	19	3.57296	ENSBTAG00000015796
13	54100001	54110000	17	3.517	ENSBTAG00000014769
13	54290001	54300000	20	4.22592	ENSBTAG00000004916
13	54330001	54340000	13	3.26328	ENSBTAG00000010383
13	54460001	54470000	23	3.15166	ENSBTAG00000001827, ENSBTAG00000001829
13	54470001	54480000	20	4.64105	ENSBTAG00000001827, ENSBTAG00000006002
13	54480001	54490000	31	4.84707	ENSBTAG00000006002
13	54490001	54500000	18	4.06427	ENSBTAG00000006002
13	56950001	56960000	26	4.03924	.
13	56960001	56970000	24	4.3451	.
13	56970001	56980000	17	3.39193	.
13	57080001	57090000	24	5.27188	ENSBTAG00000012109
13	57120001	57130000	12	4.7746	.
13	57140001	57150000	14	6.4373	ENSBTAG00000011940
13	57150001	57160000	27	4.49838	ENSBTAG00000011940
13	57160001	57170000	13	5.21111	ENSBTAG00000011940
13	57170001	57180000	16	6.21415	ENSBTAG00000011940
13	57180001	57190000	15	5.62726	ENSBTAG00000011940
13	57270001	57280000	21	4.35726	.
13	57280001	57290000	33	3.23581	.
13	57300001	57310000	38	4.57646	.
13	57310001	57320000	31	4.93604	.
13	57320001	57330000	31	4.27141	.
13	57330001	57340000	39	3.31872	.
13	57340001	57350000	26	4.33514	ENSBTAG00000004402
13	57350001	57360000	12	5.71414	ENSBTAG00000004402, ENSBTAG00000039208
13	57360001	57370000	21	4.13498	ENSBTAG00000018785, ENSBTAG00000039208
13	57390001	57400000	23	6.96381	ENSBTAG00000018783, ENSBTAG00000018784
13	57400001	57410000	30	8.19507	ENSBTAG00000018783
13	57410001	57420000	35	7.19245	.
13	57420001	57430000	48	3.83334	.
13	57440001	57450000	51	3.84448	.
13	57460001	57470000	16	3.70315	ENSBTAG00000017475, ENSBTAG00000047223, ENSBTAG00000052413
13	57480001	57490000	11	5.89441	ENSBTAG00000047223, ENSBTAG00000052413
13	57550001	57560000	37	3.65336	ENSBTAG00000051423
13	57920001	57930000	10	4.09732	ENSBTAG00000017424
13	62310001	62320000	15	3.45607	ENSBTAG00000019200
13	62330001	62340000	15	3.82561	ENSBTAG00000010112
13	63830001	63840000	25	3.26306	ENSBTAG00000000308
13	73600001	73610000	26	3.2998	.
13	78860001	78870000	15	3.98311	ENSBTAG00000007721
13	78870001	78880000	32	3.18919	ENSBTAG00000043709, ENSBTAG00000049509
13	80170001	80180000	32	3.82132	.
13	80210001	80220000	40	5.56271	.
13	80220001	80230000	34	5.22162	.
13	81350001	81360000	43	3.17534	.
14	11060001	11070000	41	3.19117	.
14	14830001	14840000	20	3.30138	.
14	14850001	14860000	20	3.34703	ENSBTAG00000009394
14	14860001	14870000	31	3.27627	ENSBTAG00000009394
14	16270001	16280000	71	3.64881	.
14	39400001	39410000	99	3.90529	.
14	59700001	59710000	32	3.49914	.
14	63350001	63360000	17	3.34224	.
14	63360001	63370000	19	3.18804	.
14	63440001	63450000	24	3.15796	.
14	63730001	63740000	41	3.56414	ENSBTAG00000011271
14	63740001	63750000	33	3.85263	ENSBTAG00000011271
14	64530001	64540000	64	3.16721	ENSBTAG00000012357
14	77280001	77290000	62	3.34043	.
15	17170001	17180000	64	3.55037	ENSBTAG00000002691
15	26840001	26850000	17	5.15631	.
15	29220001	29230000	21	3.27235	ENSBTAG00000006690
15	29230001	29240000	30	3.15156	ENSBTAG00000006690
15	37360001	37370000	27	3.74406	ENSBTAG00000032782
15	42330001	42340000	63	3.46474	.
15	42340001	42350000	61	3.1314	.
15	43070001	43080000	22	3.30151	ENSBTAG00000005278
15	43080001	43090000	47	4.29942	ENSBTAG00000005278
15	43090001	43100000	18	4.3734	ENSBTAG00000005278, ENSBTAG00000043738
15	43110001	43120000	15	4.2725	ENSBTAG00000016074, ENSBTAG00000045658
15	43230001	43240000	22	3.55347	ENSBTAG00000027722
15	45960001	45970000	206	0.531516	ENSBTAG00000037603
15	46130001	46140000	224	0.536073	ENSBTAG00000051394
15	55750001	55760000	38	4.46177	.
15	55760001	55770000	23	5.48218	ENSBTAG00000031609
15	55770001	55780000	33	4.63559	ENSBTAG00000031609
15	55780001	55790000	39	5.12361	ENSBTAG00000031609
15	56540001	56550000	27	3.40196	ENSBTAG00000003955
15	56680001	56690000	61	3.75675	.
15	56690001	56700000	94	6.01001	.
15	56700001	56710000	38	3.31976	.
15	60880001	60890000	48	3.66824	.
15	60890001	60900000	35	3.4902	.
15	60990001	61000000	56	3.24735	.
15	64900001	64910000	39	3.514	ENSBTAG00000005923
15	64970001	64980000	50	3.40559	ENSBTAG00000020980
15	64980001	64990000	25	3.70243	ENSBTAG00000020980
15	73270001	73280000	49	3.5498	.
15	80890001	80900000	13	3.14139	ENSBTAG00000053317
15	81080001	81090000	60	3.29897	.
15	83830001	83840000	26	4.60275	.
15	83840001	83850000	45	3.35752	.
16	3720001	3730000	16	3.38552	ENSBTAG00000012774
16	3750001	3760000	46	4.01888	ENSBTAG00000012774
16	4030001	4040000	36	3.43433	ENSBTAG00000001483
16	4490001	4500000	45	4.10993	ENSBTAG00000038107
16	4580001	4590000	44	3.82515	.
16	4590001	4600000	44	4.78235	.
16	4600001	4610000	61	4.11102	.
16	4690001	4700000	59	3.15967	ENSBTAG00000019796
16	4730001	4740000	17	3.56552	ENSBTAG00000019798
16	6450001	6460000	24	3.59847	ENSBTAG00000016729
16	21140001	21150000	62	3.14527	ENSBTAG00000052073
16	22500001	22510000	35	4.49109	.
16	22590001	22600000	51	3.38439	.
16	23880001	23890000	65	4.36691	.
16	24240001	24250000	46	3.70585	ENSBTAG00000016277
16	24530001	24540000	41	4.20367	ENSBTAG00000052412
16	24540001	24550000	43	4.51053	ENSBTAG00000052412
16	24630001	24640000	50	3.66911	.
16	24660001	24670000	47	3.48544	.
16	24680001	24690000	40	3.31636	.
16	24780001	24790000	44	3.50822	.
16	24790001	24800000	44	5.29778	.
16	24890001	24900000	31	3.24663	.
16	29670001	29680000	21	3.76718	ENSBTAG00000053007
16	29760001	29770000	96	4.06776	.
16	30040001	30050000	61	3.19718	ENSBTAG00000022777
16	32870001	32880000	74	3.40338	.
16	32880001	32890000	47	3.66122	.
16	32890001	32900000	32	3.18328	.
16	32900001	32910000	23	3.27268	.
16	33070001	33080000	69	3.13777	.
16	33160001	33170000	17	4.2351	.
16	38000001	38010000	55	3.43838	.
16	38030001	38040000	32	3.26578	.
16	38040001	38050000	47	4.12538	.
16	39560001	39570000	60	3.20633	ENSBTAG00000014319
16	39570001	39580000	40	3.139	ENSBTAG00000014319
16	39580001	39590000	60	3.20225	ENSBTAG00000014319
16	39600001	39610000	53	3.29231	ENSBTAG00000014319
16	39620001	39630000	33	3.2606	ENSBTAG00000014319, ENSBTAG00000029931
16	40890001	40900000	39	3.45527	.
16	44350001	44360000	43	6.23631	ENSBTAG00000012605
16	44360001	44370000	31	3.39948	.
16	46560001	46570000	16	3.44542	.
16	46570001	46580000	19	3.39818	ENSBTAG00000054938
16	46590001	46600000	12	3.45408	ENSBTAG00000054938
16	50540001	50550000	13	3.60869	ENSBTAG00000038716
16	50610001	50620000	10	4.43617	ENSBTAG00000014119
16	50630001	50640000	21	3.20401	ENSBTAG00000014119
16	51200001	51210000	10	3.61812	ENSBTAG00000007620, ENSBTAG00000007623
16	55170001	55180000	41	3.74525	ENSBTAG00000006925
16	55200001	55210000	34	3.9557	ENSBTAG00000004358, ENSBTAG00000006925
16	57730001	57740000	24	3.18855	ENSBTAG00000018303
16	57740001	57750000	11	5.11727	ENSBTAG00000018303
16	57750001	57760000	27	3.61865	ENSBTAG00000018303
16	57870001	57880000	66	3.69175	ENSBTAG00000018303
16	58540001	58550000	59	4.27469	ENSBTAG00000013715
16	58550001	58560000	47	5.22878	ENSBTAG00000013715
16	58560001	58570000	59	5.67557	.
16	58570001	58580000	73	3.92236	.
16	65050001	65060000	40	3.48685	ENSBTAG00000035836
16	65510001	65520000	86	3.78042	ENSBTAG00000038079
16	69920001	69930000	57	3.44659	.
17	4770001	4780000	63	3.84346	ENSBTAG00000008438
17	4780001	4790000	97	4.08964	ENSBTAG00000008438
17	34660001	34670000	33	3.3031	ENSBTAG00000000125
17	40250001	40260000	88	3.30173	.
17	42260001	42270000	13	3.25354	ENSBTAG00000043959
17	60040001	60050000	22	4.12965	.
17	61410001	61420000	43	3.59844	ENSBTAG00000004247
17	61450001	61460000	56	3.25079	ENSBTAG00000004247
18	2720001	2730000	71	3.12943	ENSBTAG00000015427
18	8560001	8570000	41	3.48622	.
18	12740001	12750000	46	4.007	.
18	12880001	12890000	20	3.56565	.
18	13060001	13070000	23	3.28914	.
18	14030001	14040000	27	4.72386	ENSBTAG00000004568, ENSBTAG00000019184, ENSBTAG00000023752
18	22270001	22280000	30	3.26448	ENSBTAG00000012501
18	22280001	22290000	10	3.81523	ENSBTAG00000012501
18	23230001	23240000	13	3.34543	ENSBTAG00000004838
18	23520001	23530000	35	3.39778	.
18	23530001	23540000	12	3.56945	.
18	25090001	25100000	19	3.37983	ENSBTAG00000005413
18	38400001	38410000	15	3.71028	.
18	38420001	38430000	28	4.01883	.
18	38430001	38440000	20	3.23666	.
18	43670001	43680000	19	3.24952	.
18	45000001	45010000	38	3.44901	.
18	45010001	45020000	70	4.72982	.
18	45020001	45030000	64	4.73958	.
18	45030001	45040000	87	4.77868	.
18	45040001	45050000	52	4.14611	.
18	46720001	46730000	58	3.85625	.
18	52990001	53000000	21	3.423	ENSBTAG00000002072
18	53010001	53020000	20	3.36963	ENSBTAG00000020689, ENSBTAG00000023601
18	53790001	53800000	35	3.16678	ENSBTAG00000015599
18	53800001	53810000	13	3.62887	ENSBTAG00000015599
18	55320001	55330000	25	3.42306	.
18	55720001	55730000	21	3.71399	ENSBTAG00000030505
18	55740001	55750000	49	3.15196	ENSBTAG00000030502
18	55850001	55860000	13	3.30327	ENSBTAG00000008614
18	55860001	55870000	11	3.25877	ENSBTAG00000008614
18	55870001	55880000	13	4.63874	ENSBTAG00000008614
18	56020001	56030000	25	5.31269	ENSBTAG00000049577
18	56910001	56920000	30	3.43396	.
18	56920001	56930000	27	3.39293	.
18	56980001	56990000	26	5.36072	ENSBTAG00000015129, ENSBTAG00000040177
18	56990001	57000000	15	3.34388	ENSBTAG00000002257, ENSBTAG00000015129
18	57540001	57550000	50	4.06813	.
18	57550001	57560000	20	3.73896	ENSBTAG00000023365
19	2580001	2590000	61	3.4383	.
19	19980001	19990000	15	3.59385	ENSBTAG00000013095
19	25140001	25150000	36	3.15295	ENSBTAG00000011343, ENSBTAG00000018345
19	26110001	26120000	41	3.64916	ENSBTAG00000012739
19	26390001	26400000	18	5.86534	ENSBTAG00000001349
19	26400001	26410000	18	6.52393	ENSBTAG00000001349
19	26460001	26470000	14	4.67398	ENSBTAG00000004909
19	26470001	26480000	20	3.32912	.
19	26540001	26550000	13	3.2244	ENSBTAG00000013392
19	26620001	26630000	12	4.19362	ENSBTAG00000018314, ENSBTAG00000018315, ENSBTAG00000031998
19	26670001	26680000	24	3.23174	.
19	26710001	26720000	33	3.46255	.
19	28100001	28110000	24	3.27849	ENSBTAG00000021151
19	28570001	28580000	12	3.73163	ENSBTAG00000012137
19	28880001	28890000	43	4.03779	ENSBTAG00000017823
19	32130001	32140000	30	3.98091	ENSBTAG00000015294
19	32620001	32630000	61	4.80933	.
19	32650001	32660000	51	3.14802	.
19	33300001	33310000	19	3.3188	ENSBTAG00000013273
19	36810001	36820000	58	3.25288	ENSBTAG00000018699
19	36820001	36830000	65	3.22491	ENSBTAG00000018699
19	39470001	39480000	14	3.29824	ENSBTAG00000030587
19	39790001	39800000	18	3.20945	ENSBTAG00000008371
19	39800001	39810000	15	3.396	ENSBTAG00000008371
19	39860001	39870000	17	3.28981	ENSBTAG00000013236, ENSBTAG00000044355
19	40340001	40350000	17	3.20909	ENSBTAG00000021468, ENSBTAG00000045067
19	40440001	40450000	36	4.23496	ENSBTAG00000006250
19	40450001	40460000	23	4.33976	ENSBTAG00000006250, ENSBTAG00000015232
19	40470001	40480000	19	3.1449	ENSBTAG00000015232
19	40480001	40490000	13	4.62371	.
19	40490001	40500000	23	4.9055	ENSBTAG00000038126
19	40500001	40510000	18	5.39282	ENSBTAG00000038126
19	40520001	40530000	66	3.17678	ENSBTAG00000010384, ENSBTAG00000038126
19	40530001	40540000	24	3.16781	ENSBTAG00000010384
19	40630001	40640000	39	3.50859	ENSBTAG00000019262
19	40690001	40700000	26	5.09983	ENSBTAG00000007958
19	41110001	41120000	49	3.20339	ENSBTAG00000040460, ENSBTAG00000043117
19	42520001	42530000	23	3.53125	ENSBTAG00000039684
19	42550001	42560000	13	3.26317	ENSBTAG00000019218
19	42560001	42570000	17	3.2411	ENSBTAG00000019218
19	42570001	42580000	12	3.51557	ENSBTAG00000019218
19	42580001	42590000	43	3.84993	ENSBTAG00000019218, ENSBTAG00000046078
19	42590001	42600000	35	4.29673	ENSBTAG00000019218
19	42600001	42610000	11	3.38084	ENSBTAG00000019218
19	42760001	42770000	26	3.70963	ENSBTAG00000021918
19	42770001	42780000	19	3.54413	ENSBTAG00000021918
19	43000001	43010000	19	3.50768	ENSBTAG00000015136, ENSBTAG00000049300
19	43340001	43350000	41	3.62731	ENSBTAG00000016847
19	43890001	43900000	46	3.46593	ENSBTAG00000016252
19	43990001	44000000	28	3.91575	ENSBTAG00000019658, ENSBTAG00000055030
19	44040001	44050000	21	3.69843	ENSBTAG00000050012
19	44050001	44060000	49	3.64013	.
19	44080001	44090000	17	4.82464	ENSBTAG00000001610
19	44100001	44110000	22	3.16222	.
19	44110001	44120000	11	3.92102	ENSBTAG00000001615
19	44260001	44270000	38	4.21649	ENSBTAG00000038316
19	44270001	44280000	21	3.15767	ENSBTAG00000038316
19	44290001	44300000	15	4.0118	.
19	44300001	44310000	12	7.11589	.
19	44330001	44340000	12	4.92496	ENSBTAG00000020590
19	44410001	44420000	12	4.50543	ENSBTAG00000039485
19	44420001	44430000	11	4.53668	ENSBTAG00000005693, ENSBTAG00000039485
19	44430001	44440000	31	5.5497	ENSBTAG00000005693
19	44440001	44450000	25	3.8481	ENSBTAG00000005696
19	44460001	44470000	18	4.13206	ENSBTAG00000005696
19	44500001	44510000	11	4.78066	ENSBTAG00000001735
19	44510001	44520000	36	4.92623	.
19	44520001	44530000	25	4.66443	ENSBTAG00000004036
19	44530001	44540000	44	4.42072	ENSBTAG00000004036
19	44540001	44550000	55	4.73717	ENSBTAG00000004036
19	44550001	44560000	28	3.96439	ENSBTAG00000004036
[truncated: 397 more rows]

## Sheet: FST Top1%
Chr	Start	End	SNP in bin	Average FST	Gene
1	770001	780000	69	0.494421	ENSBTAG00000001753
1	940001	950000	60	0.536574	ENSBTAG00000020035
1	950001	960000	34	0.579986	ENSBTAG00000020035
1	960001	970000	33	0.459606	ENSBTAG00000020035
1	3750001	3760000	50	0.489322	.
1	3780001	3790000	23	0.434653	ENSBTAG00000018855
1	3790001	3800000	35	0.437528	ENSBTAG00000018855
1	3800001	3810000	26	0.500869	ENSBTAG00000018855
1	3820001	3830000	28	0.46522	ENSBTAG00000018854, ENSBTAG00000018855
1	3840001	3850000	31	0.472648	.
1	4800001	4810000	54	0.620691	.
1	4820001	4830000	54	0.657819	.
1	5640001	5650000	71	0.454068	.
1	5660001	5670000	90	0.443422	.
1	6020001	6030000	43	0.467872	.
1	6370001	6380000	33	0.497421	ENSBTAG00000034854
1	11820001	11830000	62	0.457229	.
1	11830001	11840000	70	0.448682	.
1	26050001	26060000	62	0.44253	.
1	33770001	33780000	75	0.443603	ENSBTAG00000009219
1	33850001	33860000	56	0.4498	ENSBTAG00000009219
1	34890001	34900000	68	0.45734	.
1	35390001	35400000	60	0.479273	ENSBTAG00000007939
1	35760001	35770000	77	0.493269	.
1	37590001	37600000	67	0.497095	.
1	42600001	42610000	89	0.474227	ENSBTAG00000051566
1	42610001	42620000	10	0.471374	.
1	42810001	42820000	65	0.475286	.
1	42830001	42840000	69	0.462133	ENSBTAG00000020996, ENSBTAG00000020997
1	43020001	43030000	46	0.433707	.
1	43110001	43120000	39	0.451141	ENSBTAG00000004471, ENSBTAG00000014889
1	43180001	43190000	45	0.482942	ENSBTAG00000014889
1	43330001	43340000	100	0.445126	.
1	44070001	44080000	51	0.497719	ENSBTAG00000013662
1	44080001	44090000	51	0.556164	ENSBTAG00000013663
1	44090001	44100000	66	0.70341	ENSBTAG00000013663, ENSBTAG00000013664
1	44100001	44110000	49	0.621647	ENSBTAG00000013663, ENSBTAG00000013664
1	44110001	44120000	38	0.487503	ENSBTAG00000013663, ENSBTAG00000013664
1	44120001	44130000	59	0.509585	ENSBTAG00000013663, ENSBTAG00000013664
1	44160001	44170000	26	0.459919	ENSBTAG00000013663, ENSBTAG00000013664
1	44190001	44200000	42	0.687529	ENSBTAG00000013663, ENSBTAG00000013664
1	44200001	44210000	53	0.710217	ENSBTAG00000013663, ENSBTAG00000013664
1	44220001	44230000	35	0.559614	ENSBTAG00000013663, ENSBTAG00000013664
1	44230001	44240000	60	0.634506	ENSBTAG00000013663, ENSBTAG00000013664
1	44300001	44310000	56	0.488796	ENSBTAG00000013663, ENSBTAG00000013664
1	44410001	44420000	43	0.497366	ENSBTAG00000013663
1	44730001	44740000	46	0.484452	.
1	44740001	44750000	37	0.439107	.
1	49860001	49870000	55	0.4723	.
1	49880001	49890000	74	0.457095	.
1	49930001	49940000	31	0.495866	ENSBTAG00000000088
1	49940001	49950000	46	0.492714	ENSBTAG00000000088
1	50190001	50200000	64	0.445692	.
1	50310001	50320000	52	0.454948	ENSBTAG00000013057
1	50320001	50330000	74	0.527643	ENSBTAG00000013057
1	50830001	50840000	90	0.454485	.
1	52390001	52400000	59	0.461607	ENSBTAG00000006893
1	52740001	52750000	55	0.535679	ENSBTAG00000003585
1	54500001	54510000	41	0.513407	.
1	54510001	54520000	41	0.53888	.
1	54520001	54530000	31	0.50623	.
1	54550001	54560000	39	0.475136	.
1	54560001	54570000	35	0.575719	.
1	54570001	54580000	49	0.562868	.
1	54580001	54590000	47	0.540136	.
1	54600001	54610000	22	0.48132	.
1	54610001	54620000	12	0.440526	.
1	55870001	55880000	53	0.442588	.
1	55890001	55900000	39	0.492086	ENSBTAG00000013769, ENSBTAG00000054558
1	56260001	56270000	48	0.443876	.
1	56730001	56740000	64	0.491397	ENSBTAG00000004601
1	56740001	56750000	97	0.476178	ENSBTAG00000004601
1	56750001	56760000	85	0.447161	ENSBTAG00000004599, ENSBTAG00000004601
1	57960001	57970000	32	0.437782	ENSBTAG00000013909
1	58060001	58070000	53	0.453722	.
1	58560001	58570000	67	0.438005	ENSBTAG00000004971
1	59130001	59140000	36	0.530446	.
1	59140001	59150000	83	0.508857	.
1	63910001	63920000	56	0.498102	ENSBTAG00000054494
1	63950001	63960000	40	0.45389	ENSBTAG00000014157
1	65520001	65530000	84	0.468384	.
1	65530001	65540000	63	0.48566	.
1	66340001	66350000	27	0.435884	ENSBTAG00000013070
1	66350001	66360000	13	0.452382	.
1	66450001	66460000	65	0.548537	.
1	66460001	66470000	55	0.544259	.
1	66530001	66540000	56	0.467817	ENSBTAG00000004705
1	72850001	72860000	80	0.448507	.
1	73060001	73070000	39	0.484066	ENSBTAG00000013204
1	77680001	77690000	47	0.436663	ENSBTAG00000015460
1	77780001	77790000	54	0.50904	.
1	77790001	77800000	52	0.453005	.
1	77810001	77820000	70	0.437814	.
1	80000001	80010000	28	0.461119	ENSBTAG00000012467
1	80120001	80130000	69	0.512471	.
1	80230001	80240000	48	0.455611	ENSBTAG00000010357
1	80300001	80310000	27	0.455042	.
1	80310001	80320000	47	0.443083	.
1	80590001	80600000	102	0.489372	.
1	81610001	81620000	61	0.450895	ENSBTAG00000001749
1	82310001	82320000	65	0.486148	ENSBTAG00000005209
1	82330001	82340000	79	0.439607	ENSBTAG00000005209
1	83370001	83380000	24	0.44695	ENSBTAG00000014451
1	83410001	83420000	45	0.444736	ENSBTAG00000014449, ENSBTAG00000014451
1	83440001	83450000	53	0.473491	ENSBTAG00000017450
1	83470001	83480000	61	0.480939	ENSBTAG00000017450
1	83980001	83990000	87	0.511488	ENSBTAG00000006548
1	84740001	84750000	53	0.49413	.
1	84750001	84760000	52	0.436813	.
1	86330001	86340000	69	0.446528	ENSBTAG00000001969
1	86350001	86360000	64	0.479509	ENSBTAG00000001969
1	95010001	95020000	61	0.526086	.
1	97280001	97290000	53	0.492477	ENSBTAG00000048011
1	97460001	97470000	55	0.442948	.
1	97770001	97780000	38	0.446209	.
1	98250001	98260000	54	0.617833	.
1	98280001	98290000	18	0.480665	ENSBTAG00000005871
1	99320001	99330000	105	0.464146	.
1	110920001	110930000	36	0.462697	ENSBTAG00000012120
1	110930001	110940000	57	0.462892	ENSBTAG00000012120
1	117020001	117030000	70	0.504174	ENSBTAG00000054822
1	121000001	121010000	66	0.455092	.
1	121080001	121090000	94	0.477279	.
1	121190001	121200000	45	0.430207	.
1	129510001	129520000	67	0.460803	ENSBTAG00000051936
1	129520001	129530000	49	0.435626	ENSBTAG00000051936
1	129590001	129600000	40	0.500363	.
1	132060001	132070000	43	0.435937	.
1	135970001	135980000	57	0.47683	ENSBTAG00000017659
1	139730001	139740000	54	0.465051	.
1	141580001	141590000	58	0.473483	ENSBTAG00000030921
1	148750001	148760000	46	0.474044	ENSBTAG00000030585
1	148790001	148800000	42	0.441686	.
1	148980001	148990000	29	0.575452	ENSBTAG00000021447
1	149360001	149370000	80	0.504029	ENSBTAG00000008167
1	149370001	149380000	107	0.529761	ENSBTAG00000008167
1	150260001	150270000	64	0.507433	.
1	152870001	152880000	66	0.438307	.
1	152900001	152910000	85	0.451948	.
1	158360001	158370000	45	0.506095	.
2	310001	320000	21	0.472769	ENSBTAG00000010051
2	4070001	4080000	58	0.445032	.
2	4080001	4090000	66	0.4708	.
2	9430001	9440000	61	0.487456	.
2	9440001	9450000	52	0.466215	.
2	9450001	9460000	71	0.506776	.
2	9460001	9470000	59	0.562797	.
2	9470001	9480000	50	0.56994	.
2	9910001	9920000	67	0.478793	.
2	20750001	20760000	16	0.469612	ENSBTAG00000004835, ENSBTAG00000039581
2	20760001	20770000	15	0.622029	ENSBTAG00000004835, ENSBTAG00000029927, ENSBTAG00000039581
2	20770001	20780000	20	0.654825	.
2	20840001	20850000	17	0.553233	.
2	20960001	20970000	75	0.465544	ENSBTAG00000018061
2	21060001	21070000	45	0.469722	.
2	21480001	21490000	54	0.445181	.
2	21500001	21510000	42	0.481472	.
2	22160001	22170000	52	0.446785	ENSBTAG00000001585
2	22290001	22300000	35	0.441813	.
2	22360001	22370000	60	0.449502	ENSBTAG00000012966
2	22610001	22620000	72	0.516893	ENSBTAG00000006970
2	22920001	22930000	61	0.473447	.
2	24440001	24450000	24	0.598337	ENSBTAG00000005741
2	24540001	24550000	48	0.468254	ENSBTAG00000019075
2	24590001	24600000	27	0.534609	ENSBTAG00000010118
2	24600001	24610000	29	0.502582	ENSBTAG00000010118
2	28030001	28040000	65	0.443884	ENSBTAG00000017162
2	30760001	30770000	53	0.449338	ENSBTAG00000039091
2	30820001	30830000	38	0.623288	.
2	30840001	30850000	46	0.519277	.
2	30990001	31000000	55	0.470087	ENSBTAG00000038180
2	31010001	31020000	87	0.497569	ENSBTAG00000038180
2	31060001	31070000	67	0.471638	.
2	31070001	31080000	60	0.558097	.
2	31080001	31090000	68	0.433991	.
2	31170001	31180000	91	0.526567	ENSBTAG00000019385
2	31370001	31380000	40	0.441696	ENSBTAG00000053447
2	33390001	33400000	82	0.437699	.
2	35650001	35660000	51	0.446946	.
2	43620001	43630000	62	0.446506	ENSBTAG00000026851
2	44040001	44050000	59	0.45799	ENSBTAG00000001887
2	44060001	44070000	50	0.490895	.
2	44070001	44080000	44	0.48757	ENSBTAG00000002297
2	44510001	44520000	44	0.442998	ENSBTAG00000006907
2	44520001	44530000	86	0.441301	ENSBTAG00000006907
2	45320001	45330000	40	0.470701	.
2	45440001	45450000	66	0.48175	.
2	45450001	45460000	47	0.538593	.
2	56370001	56380000	101	0.431195	ENSBTAG00000024632
2	57440001	57450000	87	0.445665	.
2	61400001	61410000	89	0.542531	ENSBTAG00000009949
2	61430001	61440000	58	0.430799	ENSBTAG00000009949
2	61440001	61450000	43	0.47012	ENSBTAG00000009949
2	61620001	61630000	43	0.453747	.
2	61630001	61640000	47	0.434352	ENSBTAG00000013302
2	61640001	61650000	57	0.555178	ENSBTAG00000013302
2	61660001	61670000	50	0.444964	ENSBTAG00000013302
2	61670001	61680000	68	0.529926	ENSBTAG00000013302, ENSBTAG00000029990
2	61680001	61690000	69	0.564204	ENSBTAG00000013302
2	61690001	61700000	52	0.489329	ENSBTAG00000013302
2	61700001	61710000	52	0.5486	ENSBTAG00000013302
2	61720001	61730000	77	0.605306	ENSBTAG00000013302
2	61750001	61760000	72	0.506779	ENSBTAG00000013302
2	61760001	61770000	110	0.633991	ENSBTAG00000013302
2	61770001	61780000	75	0.487379	ENSBTAG00000013302
2	61780001	61790000	63	0.455817	ENSBTAG00000013302
2	61790001	61800000	52	0.532105	ENSBTAG00000013302
2	61800001	61810000	70	0.442411	.
2	62340001	62350000	65	0.430722	ENSBTAG00000014158
2	62500001	62510000	45	0.432025	.
2	62510001	62520000	46	0.452666	ENSBTAG00000018753
2	62960001	62970000	30	0.547069	ENSBTAG00000018744
2	63460001	63470000	100	0.460986	.
2	63640001	63650000	64	0.565758	.
2	63650001	63660000	49	0.48086	.
2	63710001	63720000	56	0.46157	.
2	63770001	63780000	53	0.464621	.
2	64340001	64350000	116	0.469989	ENSBTAG00000005238
2	69720001	69730000	73	0.496021	.
2	69790001	69800000	106	0.47817	.
2	70030001	70040000	33	0.463108	.
2	70260001	70270000	57	0.448496	.
2	70270001	70280000	40	0.506681	.
2	70280001	70290000	42	0.465416	.
2	70290001	70300000	26	0.563042	.
2	70310001	70320000	34	0.460686	.
2	70320001	70330000	41	0.531229	ENSBTAG00000050695
2	70340001	70350000	52	0.554475	.
2	70400001	70410000	34	0.508843	.
2	70410001	70420000	34	0.539671	.
2	70430001	70440000	56	0.513404	.
2	70450001	70460000	59	0.503809	.
2	70460001	70470000	48	0.641661	.
2	70550001	70560000	42	0.450774	.
2	70680001	70690000	68	0.578481	.
2	70700001	70710000	50	0.47691	.
2	70720001	70730000	61	0.493261	.
2	70730001	70740000	53	0.51393	ENSBTAG00000018473
2	70740001	70750000	61	0.454989	ENSBTAG00000018473
2	70770001	70780000	70	0.457599	.
2	71520001	71530000	28	0.491036	.
2	71560001	71570000	31	0.449894	ENSBTAG00000020855
2	71970001	71980000	48	0.442312	ENSBTAG00000032021
2	71980001	71990000	21	0.550562	ENSBTAG00000032021
2	72030001	72040000	51	0.436385	.
2	72040001	72050000	27	0.484137	.
2	72050001	72060000	30	0.479084	.
2	72460001	72470000	60	0.470269	.
2	73040001	73050000	56	0.48088	.
2	73180001	73190000	81	0.468855	ENSBTAG00000019781
2	73210001	73220000	62	0.495289	ENSBTAG00000019781
2	73220001	73230000	53	0.538798	ENSBTAG00000019781
2	73230001	73240000	62	0.666895	ENSBTAG00000019781
2	73250001	73260000	30	0.460302	ENSBTAG00000019781
2	73480001	73490000	44	0.452897	.
2	74640001	74650000	94	0.576572	.
2	85550001	85560000	58	0.501653	.
2	89100001	89110000	77	0.441515	ENSBTAG00000009725
2	89160001	89170000	91	0.452691	ENSBTAG00000009725
2	89180001	89190000	32	0.492095	.
2	89190001	89200000	67	0.508702	.
2	89300001	89310000	78	0.457104	ENSBTAG00000038878
2	96600001	96610000	61	0.492459	ENSBTAG00000002177
2	96610001	96620000	44	0.476416	ENSBTAG00000002177
2	96770001	96780000	65	0.443642	.
2	96850001	96860000	80	0.430411	.
2	97130001	97140000	71	0.433402	.
2	97980001	97990000	44	0.475974	ENSBTAG00000010579
2	97990001	98000000	53	0.546552	ENSBTAG00000010579
2	100850001	100860000	38	0.448558	.
2	102790001	102800000	109	0.44005	ENSBTAG00000033690
2	106790001	106800000	43	0.430777	ENSBTAG00000013492
2	107590001	107600000	32	0.450497	.
2	113080001	113090000	65	0.500354	ENSBTAG00000000581
2	114510001	114520000	58	0.51328	.
2	114520001	114530000	36	0.439099	.
2	114560001	114570000	17	0.457752	.
2	114700001	114710000	50	0.552538	.
2	115130001	115140000	38	0.486394	ENSBTAG00000021308, ENSBTAG00000023963
2	115220001	115230000	67	0.56264	ENSBTAG00000021310
2	115230001	115240000	74	0.470645	.
2	115240001	115250000	93	0.605718	.
2	119590001	119600000	10	0.554269	ENSBTAG00000003253
2	119600001	119610000	22	0.56066	.
2	119610001	119620000	54	0.660426	.
2	119620001	119630000	45	0.635308	.
2	119700001	119710000	21	0.460744	ENSBTAG00000011964
2	119780001	119790000	17	0.453727	ENSBTAG00000011964
2	119790001	119800000	18	0.517839	ENSBTAG00000011964
2	119800001	119810000	11	0.497266	ENSBTAG00000011964
2	119810001	119820000	25	0.65077	ENSBTAG00000011964
2	119830001	119840000	45	0.443698	ENSBTAG00000011964
2	119840001	119850000	52	0.588583	ENSBTAG00000011964
2	119850001	119860000	29	0.45666	ENSBTAG00000011964
2	119880001	119890000	18	0.470022	ENSBTAG00000011964
2	121130001	121140000	71	0.450904	ENSBTAG00000046044
2	121310001	121320000	22	0.561042	ENSBTAG00000009163, ENSBTAG00000015103, ENSBTAG00000015104, ENSBTAG00000026696
2	121740001	121750000	25	0.527358	.
2	121780001	121790000	26	0.47202	.
2	121790001	121800000	18	0.490777	.
2	124440001	124450000	64	0.483624	ENSBTAG00000006667
2	124460001	124470000	78	0.448595	ENSBTAG00000006667
2	124680001	124690000	27	0.637557	.
2	124690001	124700000	28	0.543781	.
2	124700001	124710000	20	0.501454	.
2	124740001	124750000	19	0.45438	ENSBTAG00000015771, ENSBTAG00000043380
2	124800001	124810000	40	0.455327	ENSBTAG00000042723
2	124810001	124820000	40	0.535038	ENSBTAG00000026660
2	124820001	124830000	31	0.449235	ENSBTAG00000026660
2	124830001	124840000	34	0.526484	ENSBTAG00000026660
2	124840001	124850000	27	0.609519	ENSBTAG00000021525, ENSBTAG00000052614
2	124850001	124860000	52	0.583552	ENSBTAG00000010393, ENSBTAG00000042553, ENSBTAG00000042871, ENSBTAG00000042986, ENSBTAG00000043315, ENSBTAG00000048228
2	124860001	124870000	50	0.52063	ENSBTAG00000010393
2	124870001	124880000	26	0.644771	ENSBTAG00000010393
2	124890001	124900000	38	0.682329	ENSBTAG00000003788
2	124900001	124910000	32	0.640842	ENSBTAG00000003788
2	124920001	124930000	49	0.558516	ENSBTAG00000002727
2	124930001	124940000	61	0.477389	ENSBTAG00000002727
2	124950001	124960000	60	0.434752	ENSBTAG00000002727
2	125010001	125020000	55	0.498866	ENSBTAG00000003676
2	125100001	125110000	23	0.514505	.
2	125110001	125120000	23	0.714509	ENSBTAG00000002363
2	125130001	125140000	30	0.45742	ENSBTAG00000002363
2	125140001	125150000	30	0.441939	ENSBTAG00000006342
2	125160001	125170000	61	0.547683	ENSBTAG00000018385
2	125170001	125180000	28	0.565576	ENSBTAG00000018385
2	125250001	125260000	65	0.483979	ENSBTAG00000043989
2	125330001	125340000	78	0.591678	ENSBTAG00000043989
2	125340001	125350000	75	0.515271	ENSBTAG00000043989
2	125350001	125360000	77	0.577741	ENSBTAG00000043989
2	125670001	125680000	37	0.478924	.
2	125700001	125710000	19	0.43805	ENSBTAG00000011784
2	125790001	125800000	13	0.551944	.
2	126130001	126140000	12	0.453521	ENSBTAG00000008766
2	126150001	126160000	73	0.463623	.
2	126230001	126240000	38	0.436406	ENSBTAG00000054719
2	126420001	126430000	16	0.531573	ENSBTAG00000001024
2	126430001	126440000	24	0.54706	ENSBTAG00000001024
2	128170001	128180000	22	0.444442	ENSBTAG00000009470
2	128210001	128220000	47	0.482566	.
2	128930001	128940000	60	0.610052	ENSBTAG00000008072, ENSBTAG00000030435
2	128940001	128950000	52	0.492444	ENSBTAG00000030435
2	129020001	129030000	68	0.432343	ENSBTAG00000019371
2	129180001	129190000	45	0.511224	ENSBTAG00000020905
2	129520001	129530000	62	0.456247	ENSBTAG00000016578
2	130510001	130520000	39	0.500395	.
2	130660001	130670000	31	0.461008	.
2	130670001	130680000	37	0.440985	.
2	131210001	131220000	57	0.44617	ENSBTAG00000008951
2	131270001	131280000	39	0.467659	.
2	131860001	131870000	34	0.463565	ENSBTAG00000018656
2	131870001	131880000	49	0.442188	ENSBTAG00000018656
3	8870001	8880000	19	0.44849	.
3	12450001	12460000	50	0.450826	.
3	12460001	12470000	60	0.526924	.
3	12470001	12480000	56	0.442947	.
3	13310001	13320000	201	0.230884	.
3	13410001	13420000	47	0.462332	.
3	13460001	13470000	65	0.530362	.
3	16780001	16790000	52	0.484345	.
3	16790001	16800000	72	0.506447	.
3	16950001	16960000	78	0.461618	.
3	19440001	19450000	24	0.43185	ENSBTAG00000008091
3	19570001	19580000	39	0.644947	ENSBTAG00000006099
3	19580001	19590000	59	0.45021	ENSBTAG00000006099
3	19590001	19600000	66	0.61454	ENSBTAG00000006099
3	19600001	19610000	59	0.630086	ENSBTAG00000006099
3	19620001	19630000	31	0.458307	ENSBTAG00000018074
3	19650001	19660000	29	0.653398	ENSBTAG00000020394, ENSBTAG00000020395
3	19660001	19670000	21	0.647799	.
3	19670001	19680000	18	0.535247	ENSBTAG00000007281
3	19710001	19720000	34	0.474045	ENSBTAG00000015371
3	19720001	19730000	39	0.486776	ENSBTAG00000015363, ENSBTAG00000015369
3	19960001	19970000	80	0.454207	ENSBTAG00000021035
3	19980001	19990000	61	0.466	ENSBTAG00000017135
3	19990001	20000000	57	0.505411	ENSBTAG00000017135
3	20090001	20100000	50	0.497131	ENSBTAG00000007123
3	20590001	20600000	71	0.439539	.
3	28730001	28740000	36	0.537683	ENSBTAG00000012194
3	28740001	28750000	56	0.43708	ENSBTAG00000012194
3	28950001	28960000	76	0.454345	ENSBTAG00000001499
3	29110001	29120000	106	0.437827	.
3	29450001	29460000	69	0.448052	.
3	33350001	33360000	39	0.651871	.
3	33370001	33380000	16	0.482327	ENSBTAG00000020964, ENSBTAG00000020966
3	33380001	33390000	20	0.479982	ENSBTAG00000020964
3	33390001	33400000	42	0.590794	ENSBTAG00000020964
3	33400001	33410000	56	0.569072	ENSBTAG00000018893
3	33410001	33420000	37	0.448526	ENSBTAG00000018893
3	33420001	33430000	44	0.47373	ENSBTAG00000018893
3	33430001	33440000	56	0.60184	ENSBTAG00000018893
3	34250001	34260000	66	0.458968	.
3	34290001	34300000	26	0.470824	ENSBTAG00000038979
3	34300001	34310000	44	0.479356	ENSBTAG00000049309
3	34400001	34410000	45	0.451994	ENSBTAG00000017129
3	34410001	34420000	46	0.497749	ENSBTAG00000017129
3	34500001	34510000	42	0.439063	.
3	34570001	34580000	40	0.476315	ENSBTAG00000007330
3	34660001	34670000	63	0.517102	.
3	35880001	35890000	85	0.43535	ENSBTAG00000014530
3	36170001	36180000	97	0.447929	ENSBTAG00000014530
3	36180001	36190000	54	0.498943	ENSBTAG00000014530
3	36250001	36260000	93	0.503908	.
3	36330001	36340000	52	0.45346	.
3	36450001	36460000	20	0.496617	.
3	36460001	36470000	46	0.689355	.
3	36470001	36480000	71	0.59814	.
3	36480001	36490000	47	0.622732	.
3	36490001	36500000	47	0.544569	.
3	36540001	36550000	64	0.490773	.
3	37060001	37070000	70	0.461709	.
3	37070001	37080000	66	0.494654	.
3	38750001	38760000	84	0.454135	.
3	38790001	38800000	28	0.451874	.
3	40560001	40570000	90	0.454069	.
3	40640001	40650000	57	0.546018	.
3	44530001	44540000	69	0.604444	ENSBTAG00000031461
3	55290001	55300000	66	0.450579	.
3	66940001	66950000	19	0.462599	ENSBTAG00000020761
3	66950001	66960000	29	0.451739	ENSBTAG00000020761
3	76060001	76070000	56	0.519833	.
3	76070001	76080000	50	0.59223	.
3	76080001	76090000	59	0.521814	.
3	76090001	76100000	35	0.435152	.
3	76200001	76210000	74	0.463078	.
3	76340001	76350000	19	0.530788	.
3	76660001	76670000	59	0.454365	.
3	76980001	76990000	66	0.480951	ENSBTAG00000052364
3	77190001	77200000	76	0.438191	.
3	77210001	77220000	52	0.450466	.
3	80040001	80050000	54	0.466218	ENSBTAG00000030749
3	80440001	80450000	23	0.450192	ENSBTAG00000003147
3	80450001	80460000	22	0.468826	ENSBTAG00000003147
3	80460001	80470000	24	0.496266	ENSBTAG00000003147
3	83410001	83420000	91	0.440208	.
3	84260001	84270000	42	0.49265	ENSBTAG00000000074
3	84270001	84280000	62	0.555106	ENSBTAG00000000074
3	84300001	84310000	68	0.5716	ENSBTAG00000000074
3	88010001	88020000	76	0.481251	.
3	89450001	89460000	89	0.501144	ENSBTAG00000009314
3	90200001	90210000	74	0.495172	.
3	90210001	90220000	49	0.461777	.
3	90880001	90890000	84	0.447654	.
3	91210001	91220000	59	0.453697	ENSBTAG00000016990
3	92670001	92680000	56	0.472462	ENSBTAG00000017986
3	93050001	93060000	67	0.489922	ENSBTAG00000014649
3	93350001	93360000	60	0.442566	ENSBTAG00000003746
3	93460001	93470000	44	0.455032	ENSBTAG00000002910, ENSBTAG00000026032
3	93710001	93720000	33	0.489005	ENSBTAG00000044107
3	93940001	93950000	49	0.435613	ENSBTAG00000002720
3	94680001	94690000	69	0.430274	ENSBTAG00000021170
3	95080001	95090000	37	0.449049	.
3	95190001	95200000	95	0.479195	.
3	95310001	95320000	42	0.467533	.
3	98320001	98330000	57	0.483259	ENSBTAG00000054324
3	98360001	98370000	30	0.478286	ENSBTAG00000054324
3	98900001	98910000	64	0.516618	ENSBTAG00000019956
3	99000001	99010000	48	0.468303	ENSBTAG00000005029
3	99070001	99080000	22	0.507219	ENSBTAG00000015647
3	99410001	99420000	49	0.46947	.
3	99440001	99450000	51	0.478153	ENSBTAG00000000097
3	99470001	99480000	102	0.49171	ENSBTAG00000000094
3	99480001	99490000	84	0.47595	ENSBTAG00000000094, ENSBTAG00000042358, ENSBTAG00000043349
3	99640001	99650000	18	0.438235	.
3	99740001	99750000	35	0.496661	.
3	100240001	100250000	60	0.488387	ENSBTAG00000020444
3	100260001	100270000	42	0.607529	ENSBTAG00000020444
3	100270001	100280000	47	0.448806	ENSBTAG00000020444
3	100350001	100360000	50	0.643195	ENSBTAG00000016377
3	100360001	100370000	49	0.665592	ENSBTAG00000016377, ENSBTAG00000051822
3	100370001	100380000	69	0.608201	ENSBTAG00000052979
3	100380001	100390000	31	0.583326	.
3	100390001	100400000	60	0.645264	.
3	100400001	100410000	70	0.591075	.
3	100410001	100420000	39	0.566926	ENSBTAG00000008810
3	100420001	100430000	70	0.633587	ENSBTAG00000008810
3	100430001	100440000	54	0.547618	ENSBTAG00000008810
3	100510001	100520000	62	0.435844	ENSBTAG00000000497
3	100540001	100550000	58	0.432115	.
3	100550001	100560000	34	0.459585	ENSBTAG00000003642
3	100610001	100620000	37	0.512626	ENSBTAG00000011244
3	100640001	100650000	54	0.451096	ENSBTAG00000011244
3	100650001	100660000	38	0.609164	ENSBTAG00000011244
3	101590001	101600000	86	0.525512	ENSBTAG00000012355
3	101600001	101610000	54	0.466864	ENSBTAG00000012355
3	101870001	101880000	65	0.468802	.
3	101890001	101900000	58	0.437432	.
3	102490001	102500000	15	0.435999	ENSBTAG00000000253
3	103250001	103260000	45	0.449419	.
3	104750001	104760000	20	0.457843	.
3	104940001	104950000	68	0.440083	.
3	105510001	105520000	90	0.453841	ENSBTAG00000021943
3	105530001	105540000	14	0.533908	.
3	105660001	105670000	56	0.489675	ENSBTAG00000039287
3	106040001	106050000	67	0.561049	ENSBTAG00000013363
3	106120001	106130000	32	0.435291	ENSBTAG00000013054
3	106860001	106870000	50	0.455644	ENSBTAG00000021024
3	108440001	108450000	24	0.439074	.
3	109790001	109800000	40	0.492456	ENSBTAG00000018324
3	109980001	109990000	37	0.485081	.
3	114960001	114970000	71	0.437735	.
3	114970001	114980000	79	0.461404	.
3	116970001	116980000	53	0.509614	ENSBTAG00000000634
3	118340001	118350000	56	0.486319	ENSBTAG00000017764
3	119220001	119230000	55	0.434544	ENSBTAG00000052894
3	120300001	120310000	41	0.464603	ENSBTAG00000014132
3	120340001	120350000	10	0.453072	ENSBTAG00000000785
3	120460001	120470000	35	0.450865	ENSBTAG00000004315
3	120490001	120500000	41	0.45061	ENSBTAG00000002608
3	120620001	120630000	37	0.444622	ENSBTAG00000009676
3	120700001	120710000	22	0.49626	ENSBTAG00000013253
3	120890001	120900000	17	0.591472	.
3	120910001	120920000	22	0.466695	.
3	120950001	120960000	35	0.651775	ENSBTAG00000054669
4	8850001	8860000	74	0.459881	.
4	10120001	10130000	99	0.432704	ENSBTAG00000044023
4	10230001	10240000	61	0.438731	.
4	10590001	10600000	71	0.460365	ENSBTAG00000012456
4	10710001	10720000	102	0.436971	ENSBTAG00000014255
4	11960001	11970000	42	0.575299	.
4	11970001	11980000	15	0.467181	.
4	11980001	11990000	36	0.430333	.
4	16540001	16550000	79	0.432674	.
4	18190001	18200000	80	0.43349	.
4	20630001	20640000	76	0.467117	ENSBTAG00000009786
4	20680001	20690000	78	0.584174	ENSBTAG00000009786
4	20930001	20940000	47	0.435328	.
4	21270001	21280000	68	0.444036	.
4	21690001	21700000	81	0.544508	.
4	22050001	22060000	70	0.472203	.
4	22290001	22300000	83	0.495255	.
4	22300001	22310000	56	0.548931	.
4	22310001	22320000	54	0.45882	.
4	22340001	22350000	93	0.466486	.
4	22830001	22840000	76	0.467502	ENSBTAG00000021905
4	26230001	26240000	81	0.440491	.
4	26290001	26300000	47	0.456057	.
4	26310001	26320000	15	0.448204	.
4	26320001	26330000	30	0.436474	ENSBTAG00000014074
4	26410001	26420000	71	0.441704	ENSBTAG00000014074
4	29100001	29110000	44	0.439672	ENSBTAG00000003709
4	31290001	31300000	45	0.442116	.
4	31310001	31320000	31	0.446733	.
4	32270001	32280000	76	0.472255	ENSBTAG00000052932
4	32290001	32300000	53	0.445873	ENSBTAG00000014711
4	32720001	32730000	52	0.515081	ENSBTAG00000021313
4	35800001	35810000	82	0.47676	.
4	36790001	36800000	95	0.444832	.
4	39090001	39100000	74	0.62264	.
4	39170001	39180000	54	0.486728	.
4	39180001	39190000	49	0.490292	.
4	39210001	39220000	60	0.432767	.
4	39630001	39640000	68	0.484753	.
4	41350001	41360000	40	0.458654	.
4	41390001	41400000	52	0.480618	.
4	43850001	43860000	56	0.503703	ENSBTAG00000018430, ENSBTAG00000054348
4	43900001	43910000	35	0.571865	ENSBTAG00000018430
4	46620001	46630000	47	0.528503	ENSBTAG00000007743
4	46630001	46640000	35	0.452471	ENSBTAG00000007743
4	46680001	46690000	29	0.460225	ENSBTAG00000053355
4	47860001	47870000	64	0.461759	.
4	51200001	51210000	51	0.475614	ENSBTAG00000010756
4	51210001	51220000	55	0.539348	ENSBTAG00000010756
4	51310001	51320000	58	0.447244	ENSBTAG00000010756
4	51320001	51330000	77	0.533236	ENSBTAG00000010756
4	51330001	51340000	51	0.599731	ENSBTAG00000010756
4	51350001	51360000	24	0.451522	ENSBTAG00000010756
4	51890001	51900000	58	0.49154	ENSBTAG00000017869
4	52130001	52140000	37	0.577161	.
4	52140001	52150000	27	0.539273	.
4	52180001	52190000	36	0.445587	ENSBTAG00000021204
4	52190001	52200000	42	0.490608	ENSBTAG00000021204
4	52400001	52410000	42	0.476329	ENSBTAG00000014228
4	52450001	52460000	57	0.467267	ENSBTAG00000014228
4	52590001	52600000	48	0.492305	.
4	52600001	52610000	44	0.60119	.
4	52610001	52620000	55	0.551235	.
4	52620001	52630000	72	0.4308	.
4	52660001	52670000	48	0.561831	.
4	52880001	52890000	56	0.443433	.
4	57880001	57890000	44	0.43532	.
4	61340001	61350000	54	0.503619	.
4	61570001	61580000	70	0.5521	.
4	62300001	62310000	119	0.43481	.
4	62870001	62880000	60	0.455046	ENSBTAG00000010866
4	62890001	62900000	33	0.452791	ENSBTAG00000010866
4	63010001	63020000	79	0.449865	.
4	63320001	63330000	71	0.437296	ENSBTAG00000006528
4	63510001	63520000	39	0.437422	ENSBTAG00000006528
4	65210001	65220000	63	0.434079	.
4	66230001	66240000	55	0.501406	.
4	66290001	66300000	68	0.523651	ENSBTAG00000000521
4	66300001	66310000	45	0.495611	ENSBTAG00000000521
4	66310001	66320000	48	0.519192	ENSBTAG00000000521
4	66320001	66330000	46	0.432104	ENSBTAG00000000521, ENSBTAG00000007870
4	68200001	68210000	71	0.454841	ENSBTAG00000019024
4	69390001	69400000	66	0.464441	.
4	70320001	70330000	48	0.435045	.
4	71310001	71320000	75	0.531204	.
4	71550001	71560000	53	0.541915	.
4	72030001	72040000	35	0.465651	ENSBTAG00000010609, ENSBTAG00000018064
4	78860001	78870000	76	0.445435	ENSBTAG00000010671
4	78910001	78920000	45	0.480201	ENSBTAG00000010671
4	78970001	78980000	53	0.470412	ENSBTAG00000010671
4	78990001	79000000	77	0.454046	ENSBTAG00000010671
4	86440001	86450000	65	0.473123	ENSBTAG00000012119
4	88130001	88140000	61	0.459789	.
4	95080001	95090000	45	0.452794	ENSBTAG00000010437
4	97090001	97100000	54	0.601265	ENSBTAG00000014112
4	97100001	97110000	45	0.478018	ENSBTAG00000014112
4	97110001	97120000	50	0.462793	ENSBTAG00000014112
4	98770001	98780000	76	0.56692	ENSBTAG00000013976
4	99580001	99590000	45	0.472419	.
4	100400001	100410000	65	0.482307	.
4	100430001	100440000	102	0.511393	.
4	100450001	100460000	100	0.440444	.
4	100700001	100710000	76	0.532722	.
4	102890001	102900000	49	0.448882	.
4	102900001	102910000	48	0.480304	ENSBTAG00000017770
4	103030001	103040000	31	0.458577	.
4	106580001	106590000	72	0.467359	.
4	107150001	107160000	24	0.569735	ENSBTAG00000054509
4	107160001	107170000	108	0.504901	.
4	107490001	107500000	73	0.489514	.
4	112830001	112840000	223	0.0695885	.
4	112840001	112850000	252	0.0665596	.
4	112850001	112860000	278	0.0294999	ENSBTAG00000014402
4	112870001	112880000	235	0.0605738	ENSBTAG00000014402
5	13490001	13500000	70	0.476448	.
5	13870001	13880000	41	0.437518	.
5	23130001	23140000	27	0.51927	.
5	23880001	23890000	42	0.441937	.
5	24020001	24030000	47	0.473775	ENSBTAG00000011245
5	24080001	24090000	49	0.451965	ENSBTAG00000004484
5	24110001	24120000	71	0.558102	ENSBTAG00000004484
5	24120001	24130000	70	0.48692	ENSBTAG00000004484
5	24680001	24690000	75	0.433695	ENSBTAG00000014669
5	24840001	24850000	65	0.4942	ENSBTAG00000014030
5	24850001	24860000	42	0.489025	ENSBTAG00000014030
5	24990001	25000000	70	0.483463	.
5	25390001	25400000	53	0.43446	.
5	25800001	25810000	33	0.547881	ENSBTAG00000006246
5	25810001	25820000	42	0.539258	ENSBTAG00000006246
5	25850001	25860000	21	0.582623	ENSBTAG00000021974
5	25920001	25930000	40	0.462543	.
5	25950001	25960000	23	0.444656	ENSBTAG00000049915, ENSBTAG00000055223
5	25960001	25970000	44	0.601562	ENSBTAG00000049915
5	26080001	26090000	14	0.485862	ENSBTAG00000000923
5	26180001	26190000	41	0.438254	.
5	26190001	26200000	20	0.448292	.
5	26210001	26220000	42	0.439484	.
5	26830001	26840000	38	0.431325	ENSBTAG00000007829
5	27250001	27260000	32	0.461751	ENSBTAG00000039261
5	27260001	27270000	32	0.477628	ENSBTAG00000037638, ENSBTAG00000039261
5	28400001	28410000	45	0.502016	ENSBTAG00000049207
5	29860001	29870000	55	0.511587	ENSBTAG00000012784
5	31140001	31150000	58	0.488978	.
5	31150001	31160000	86	0.558663	.
5	31310001	31320000	106	0.481627	ENSBTAG00000038290
5	31320001	31330000	145	0.528569	.
5	36350001	36360000	70	0.430124	ENSBTAG00000032148
5	36360001	36370000	67	0.43676	ENSBTAG00000032148
5	36820001	36830000	84	0.435533	.
5	40350001	40360000	59	0.487093	.
5	40370001	40380000	93	0.449541	.
5	40380001	40390000	59	0.437975	.
5	40610001	40620000	66	0.523299	ENSBTAG00000016260
5	40620001	40630000	49	0.599306	ENSBTAG00000016260
5	40860001	40870000	48	0.446433	ENSBTAG00000043962
5	40870001	40880000	50	0.472478	ENSBTAG00000043962
5	40960001	40970000	73	0.473594	ENSBTAG00000043962
5	41100001	41110000	73	0.520996	ENSBTAG00000043962
5	44350001	44360000	69	0.442623	ENSBTAG00000026323
5	47400001	47410000	87	0.443249	ENSBTAG00000033726
5	47460001	47470000	65	0.478118	ENSBTAG00000033726
5	47550001	47560000	59	0.460219	.
5	47560001	47570000	30	0.470176	ENSBTAG00000007636
5	47570001	47580000	35	0.472812	ENSBTAG00000007636
5	47580001	47590000	50	0.55292	ENSBTAG00000007636
5	47590001	47600000	41	0.542396	ENSBTAG00000007636
5	47600001	47610000	52	0.600186	ENSBTAG00000007636
5	47610001	47620000	57	0.578285	ENSBTAG00000007636
5	47620001	47630000	25	0.598615	ENSBTAG00000007636
5	47630001	47640000	39	0.518573	ENSBTAG00000052954
5	47640001	47650000	26	0.469647	ENSBTAG00000026993
5	47750001	47760000	34	0.448638	.
5	47790001	47800000	57	0.582844	.
5	47800001	47810000	66	0.544915	.
5	47840001	47850000	46	0.514011	ENSBTAG00000044118
5	47870001	47880000	63	0.556593	ENSBTAG00000044118
5	48420001	48430000	45	0.435322	ENSBTAG00000044017
5	48470001	48480000	17	0.512756	ENSBTAG00000044017
5	48490001	48500000	35	0.564446	ENSBTAG00000044017
5	48500001	48510000	39	0.643516	ENSBTAG00000044017
5	48520001	48530000	51	0.445776	.
5	48530001	48540000	37	0.467816	.
5	48540001	48550000	48	0.523557	ENSBTAG00000039435
5	48550001	48560000	30	0.535007	ENSBTAG00000039435
5	48560001	48570000	53	0.57352	ENSBTAG00000039435
5	48570001	48580000	67	0.566188	ENSBTAG00000039435
5	48580001	48590000	31	0.472912	ENSBTAG00000039435
5	48620001	48630000	66	0.444903	.
5	48810001	48820000	68	0.593956	.
5	48970001	48980000	54	0.504764	ENSBTAG00000011352
5	49110001	49120000	40	0.455295	ENSBTAG00000051013
5	52780001	52790000	101	0.550292	.
5	52790001	52800000	40	0.515036	.
5	54710001	54720000	67	0.446563	.
5	54780001	54790000	62	0.478584	.
5	54830001	54840000	62	0.439938	.
5	54880001	54890000	69	0.444226	.
5	54980001	54990000	50	0.479432	.
5	55160001	55170000	42	0.444796	.
5	55470001	55480000	44	0.52182	.
5	55520001	55530000	65	0.571709	ENSBTAG00000017543
5	55650001	55660000	26	0.460717	ENSBTAG00000016508, ENSBTAG00000016913, ENSBTAG00000029869
5	55710001	55720000	22	0.438879	ENSBTAG00000007158, ENSBTAG00000007160, ENSBTAG00000016904
5	55810001	55820000	18	0.489023	.
5	55850001	55860000	21	0.541829	ENSBTAG00000004494, ENSBTAG00000049386
5	55990001	56000000	10	0.489265	ENSBTAG00000006631, ENSBTAG00000018403
5	56040001	56050000	69	0.532435	.
5	56050001	56060000	60	0.575067	.
5	56060001	56070000	39	0.432061	.
5	56400001	56410000	42	0.495016	ENSBTAG00000014655
5	56430001	56440000	28	0.647934	ENSBTAG00000038498
5	56440001	56450000	22	0.455334	ENSBTAG00000039157, ENSBTAG00000049045
5	56450001	56460000	54	0.529991	ENSBTAG00000049045
5	56460001	56470000	30	0.436517	ENSBTAG00000049081
5	56530001	56540000	17	0.445605	ENSBTAG00000001392
5	56560001	56570000	25	0.499756	.
5	56610001	56620000	33	0.474727	ENSBTAG00000051761
5	56620001	56630000	20	0.458703	.
5	56750001	56760000	19	0.471902	ENSBTAG00000055262
5	56910001	56920000	45	0.446396	ENSBTAG00000009281, ENSBTAG00000009284
5	57000001	57010000	31	0.512608	ENSBTAG00000004378, ENSBTAG00000004380
5	57260001	57270000	41	0.473735	.
5	57310001	57320000	24	0.562681	ENSBTAG00000006160
5	57510001	57520000	13	0.511705	ENSBTAG00000007417, ENSBTAG00000051365
5	57560001	57570000	16	0.462195	ENSBTAG00000012897
5	57580001	57590000	65	0.465186	.
5	57590001	57600000	58	0.438278	.
5	57630001	57640000	42	0.50036	.
5	57950001	57960000	219	0.194263	.
5	57990001	58000000	56	0.517576	.
5	58000001	58010000	54	0.522949	ENSBTAG00000053506
5	58010001	58020000	55	0.605568	.
5	58020001	58030000	42	0.566129	.
5	58550001	58560000	75	0.507298	ENSBTAG00000053837
5	58570001	58580000	74	0.570788	.
5	58580001	58590000	86	0.530027	.
5	59870001	59880000	51	0.540899	.
5	64810001	64820000	65	0.486724	ENSBTAG00000004145
5	64830001	64840000	86	0.52323	ENSBTAG00000004145
5	65430001	65440000	45	0.477605	ENSBTAG00000011392
5	66000001	66010000	38	0.432396	ENSBTAG00000039709
5	66200001	66210000	49	0.553438	ENSBTAG00000011082
5	66320001	66330000	49	0.4853	ENSBTAG00000053574
5	66330001	66340000	16	0.468124	.
5	66340001	66350000	13	0.84143	.
5	66350001	66360000	12	0.736802	.
5	66360001	66370000	24	0.613501	.
5	66370001	66380000	19	0.691888	.
5	66390001	66400000	33	0.52707	.
5	66400001	66410000	30	0.502029	.
5	66410001	66420000	23	0.544914	.
5	66430001	66440000	10	0.523795	.
5	66450001	66460000	47	0.62801	.
5	66460001	66470000	24	0.719171	.
5	66470001	66480000	26	0.494218	.
5	66490001	66500000	23	0.485902	.
5	67530001	67540000	45	0.455727	ENSBTAG00000027899
5	67920001	67930000	59	0.441629	ENSBTAG00000013912
5	68340001	68350000	120	0.493293	.
5	68350001	68360000	37	0.504414	.
5	68360001	68370000	64	0.528063	ENSBTAG00000021875
5	68370001	68380000	59	0.441533	ENSBTAG00000021875
5	68390001	68400000	29	0.511649	ENSBTAG00000021875
5	68400001	68410000	57	0.448775	ENSBTAG00000021875
5	68460001	68470000	117	0.487931	ENSBTAG00000021875
5	68530001	68540000	87	0.460993	ENSBTAG00000021196
5	68580001	68590000	41	0.487482	ENSBTAG00000006326
5	71760001	71770000	72	0.549933	.
5	73730001	73740000	56	0.461915	.
5	75190001	75200000	26	0.473331	ENSBTAG00000019159
5	78190001	78200000	126	0.447392	ENSBTAG00000014156
5	78220001	78230000	99	0.438873	ENSBTAG00000014156
5	83130001	83140000	39	0.472564	ENSBTAG00000002313
5	83140001	83150000	85	0.431305	ENSBTAG00000002313
5	86120001	86130000	29	0.512942	ENSBTAG00000022360
5	89490001	89500000	32	0.459186	ENSBTAG00000050454
5	89580001	89590000	52	0.454681	.
5	89600001	89610000	45	0.485627	.
5	90010001	90020000	42	0.522485	.
5	92450001	92460000	71	0.483363	.
5	92480001	92490000	40	0.442222	.
5	92500001	92510000	52	0.448348	.
5	94910001	94920000	58	0.44356	.
5	95880001	95890000	78	0.467388	.
5	102110001	102120000	207	0.128955	ENSBTAG00000048875
5	105990001	106000000	36	0.516469	.
5	106930001	106940000	11	0.527829	ENSBTAG00000007609
5	106940001	106950000	42	0.455975	ENSBTAG00000007605
5	108580001	108590000	18	0.443091	ENSBTAG00000010660
5	109110001	109120000	34	0.45471	ENSBTAG00000013956
5	109250001	109260000	35	0.453174	ENSBTAG00000048271
5	109900001	109910000	45	0.450012	ENSBTAG00000014015
5	109930001	109940000	27	0.454846	ENSBTAG00000014015
5	111590001	111600000	51	0.483361	ENSBTAG00000021076
5	112050001	112060000	50	0.473957	ENSBTAG00000006200, ENSBTAG00000054845
5	112190001	112200000	31	0.437818	.
5	112200001	112210000	41	0.434669	.
5	112210001	112220000	32	0.43164	.
5	112380001	112390000	18	0.490362	ENSBTAG00000030222, ENSBTAG00000040106
5	112390001	112400000	11	0.607923	ENSBTAG00000012481, ENSBTAG00000040106
5	112590001	112600000	11	0.768324	ENSBTAG00000006429
5	113160001	113170000	48	0.454493	ENSBTAG00000000662
5	114090001	114100000	19	0.610261	ENSBTAG00000011275
5	114110001	114120000	51	0.532317	.
5	119240001	119250000	15	0.571274	ENSBTAG00000046760
5	119290001	119300000	48	0.484732	ENSBTAG00000049889
5	119420001	119430000	28	0.459279	ENSBTAG00000011098
6	170001	180000	13	0.469174	.
6	16170001	16180000	53	0.572185	.
6	16300001	16310000	60	0.448522	.
6	23990001	24000000	38	0.49577	.
6	24000001	24010000	29	0.546171	.
6	24010001	24020000	38	0.539436	.
6	24020001	24030000	40	0.519884	.
6	24030001	24040000	22	0.491566	.
6	24090001	24100000	63	0.46797	.
6	28700001	28710000	90	0.518953	.
6	30320001	30330000	76	0.444253	ENSBTAG00000017061
6	30330001	30340000	92	0.448472	ENSBTAG00000017061
6	33450001	33460000	52	0.563903	.
6	36860001	36870000	42	0.485179	ENSBTAG00000007568
6	36890001	36900000	70	0.51157	ENSBTAG00000000470
6	38770001	38780000	57	0.442201	.
6	39050001	39060000	47	0.520788	.
6	39060001	39070000	51	0.577331	.
6	39090001	39100000	62	0.453261	.
6	39100001	39110000	99	0.498303	.
6	39460001	39470000	45	0.44154	.
6	39470001	39480000	77	0.538359	.
6	39500001	39510000	48	0.463484	.
6	39950001	39960000	98	0.515383	ENSBTAG00000005108
6	40110001	40120000	43	0.505912	ENSBTAG00000005108
6	40210001	40220000	67	0.519438	.
6	40220001	40230000	63	0.464158	ENSBTAG00000033351
6	40280001	40290000	62	0.562804	ENSBTAG00000047743
6	51510001	51520000	66	0.526811	.
6	51520001	51530000	63	0.55229	.
6	51530001	51540000	87	0.550151	.
6	51540001	51550000	98	0.635959	.
6	51550001	51560000	45	0.562184	.
6	54460001	54470000	72	0.466063	.
6	55770001	55780000	48	0.450127	.
6	57950001	57960000	46	0.43666	ENSBTAG00000017488
6	58600001	58610000	61	0.504176	ENSBTAG00000014521
6	65890001	65900000	49	0.489947	ENSBTAG00000017837
6	71820001	71830000	50	0.518381	ENSBTAG00000010571, ENSBTAG00000010577
6	71830001	71840000	47	0.470987	ENSBTAG00000010577
6	71840001	71850000	57	0.481387	ENSBTAG00000010577, ENSBTAG00000010593, ENSBTAG00000044539
6	71850001	71860000	67	0.490253	ENSBTAG00000010593
6	72130001	72140000	50	0.430346	.
6	81840001	81850000	67	0.439715	.
6	81850001	81860000	85	0.434323	.
6	82270001	82280000	102	0.43828	.
6	82400001	82410000	64	0.463252	.
6	82410001	82420000	89	0.452501	.
6	85680001	85690000	138	0.467757	.
6	85690001	85700000	60	0.457709	.
6	88830001	88840000	42	0.485782	.
6	94680001	94690000	61	0.53816	ENSBTAG00000014324
6	94710001	94720000	50	0.714621	ENSBTAG00000014324
6	95100001	95110000	94	0.444154	ENSBTAG00000035776, ENSBTAG00000054713
6	95120001	95130000	48	0.450672	ENSBTAG00000035776, ENSBTAG00000054713
6	95140001	95150000	53	0.455402	ENSBTAG00000035776, ENSBTAG00000054713
6	95210001	95220000	45	0.527915	ENSBTAG00000035776, ENSBTAG00000054713
6	95360001	95370000	66	0.502164	ENSBTAG00000035776, ENSBTAG00000054713
6	95430001	95440000	79	0.460135	ENSBTAG00000035776, ENSBTAG00000054713
7	6320001	6330000	67	0.469263	.
7	6350001	6360000	44	0.491248	ENSBTAG00000013614
7	6460001	6470000	26	0.648355	ENSBTAG00000005295
7	6470001	6480000	29	0.630167	ENSBTAG00000005289, ENSBTAG00000005295
7	7130001	7140000	217	0.163321	ENSBTAG00000053255
7	8400001	8410000	201	0.139648	ENSBTAG00000049846
7	11010001	11020000	235	0.125581	ENSBTAG00000014365
7	11310001	11320000	45	0.435876	ENSBTAG00000017037
7	11340001	11350000	19	0.438928	ENSBTAG00000021820
7	11840001	11850000	17	0.519778	ENSBTAG00000002527
7	13690001	13700000	200	0.198661	ENSBTAG00000048663
7	14480001	14490000	41	0.532954	ENSBTAG00000007550, ENSBTAG00000055015
7	19650001	19660000	17	0.431102	.
7	19900001	19910000	23	0.438002	ENSBTAG00000024450
7	19940001	19950000	14	0.563057	.
7	21470001	21480000	39	0.504763	ENSBTAG00000014526
7	21550001	21560000	36	0.553604	.
7	21560001	21570000	21	0.62641	ENSBTAG00000008609
7	21630001	21640000	56	0.513182	ENSBTAG00000025477
7	21670001	21680000	69	0.556012	ENSBTAG00000025477
7	21680001	21690000	44	0.48754	ENSBTAG00000025477
7	21750001	21760000	68	0.467068	.
7	21760001	21770000	60	0.517314	ENSBTAG00000011252
7	26960001	26970000	62	0.552157	ENSBTAG00000006797
7	26970001	26980000	62	0.447619	ENSBTAG00000006797
7	29140001	29150000	49	0.487555	.
7	29160001	29170000	49	0.462173	.
7	29370001	29380000	88	0.446825	.
7	29860001	29870000	74	0.492261	.
7	30380001	30390000	85	0.474984	ENSBTAG00000013184
7	30490001	30500000	65	0.485643	.
7	30780001	30790000	38	0.450488	ENSBTAG00000001568
7	31360001	31370000	73	0.46833	.
7	31480001	31490000	51	0.46236	ENSBTAG00000021971
7	31690001	31700000	17	0.461879	ENSBTAG00000019881
7	31710001	31720000	47	0.473122	.
7	31750001	31760000	56	0.568296	ENSBTAG00000012994
7	31870001	31880000	15	0.554179	.
7	31880001	31890000	46	0.432504	.
7	32550001	32560000	73	0.506482	.
7	32560001	32570000	84	0.442182	.
7	43080001	43090000	35	0.540398	.
7	43110001	43120000	29	0.518098	ENSBTAG00000016072
7	43120001	43130000	19	0.563595	ENSBTAG00000016072
7	43130001	43140000	30	0.51943	ENSBTAG00000016072
7	43160001	43170000	11	0.438898	ENSBTAG00000010772, ENSBTAG00000039355
7	43250001	43260000	17	0.511346	ENSBTAG00000027357
7	43450001	43460000	11	0.473873	ENSBTAG00000037418
7	43630001	43640000	14	0.459457	ENSBTAG00000020780
7	43820001	43830000	13	0.442526	ENSBTAG00000019714
7	44040001	44050000	16	0.430852	.
7	44200001	44210000	31	0.444123	.
7	44240001	44250000	15	0.452925	ENSBTAG00000016797
7	44380001	44390000	88	0.458332	.
7	44390001	44400000	57	0.598652	.
7	44400001	44410000	30	0.453591	ENSBTAG00000003671
7	44510001	44520000	23	0.470367	ENSBTAG00000009482
7	44530001	44540000	21	0.490691	ENSBTAG00000009482
7	44570001	44580000	56	0.492868	ENSBTAG00000030616
7	44580001	44590000	45	0.605476	ENSBTAG00000030616
7	44640001	44650000	52	0.437733	ENSBTAG00000015683
7	44650001	44660000	63	0.52403	ENSBTAG00000015683
7	44680001	44690000	49	0.493922	.
7	44690001	44700000	31	0.527583	.
7	44730001	44740000	77	0.492615	.
7	44740001	44750000	84	0.644539	.
7	44750001	44760000	65	0.541673	.
7	44800001	44810000	74	0.446072	.
7	44890001	44900000	65	0.477611	ENSBTAG00000017105
7	44900001	44910000	79	0.459704	ENSBTAG00000017105
7	44910001	44920000	47	0.431362	ENSBTAG00000017105
7	45080001	45090000	70	0.456312	ENSBTAG00000017105
7	46170001	46180000	42	0.525344	ENSBTAG00000018322
7	46180001	46190000	28	0.6367	ENSBTAG00000018322
7	46190001	46200000	44	0.626869	ENSBTAG00000018322
7	46200001	46210000	27	0.504139	ENSBTAG00000018322
7	46340001	46350000	50	0.519545	ENSBTAG00000051363
7	46350001	46360000	41	0.559444	ENSBTAG00000014744
7	46360001	46370000	37	0.602078	ENSBTAG00000014744
7	46370001	46380000	45	0.455385	ENSBTAG00000014744, ENSBTAG00000050621
7	46400001	46410000	55	0.466024	ENSBTAG00000050621
7	46500001	46510000	32	0.575228	.
7	46840001	46850000	46	0.466792	ENSBTAG00000016105
7	46860001	46870000	51	0.440955	ENSBTAG00000016105
7	46870001	46880000	31	0.503679	ENSBTAG00000016105
7	46880001	46890000	35	0.443943	ENSBTAG00000016105
7	46900001	46910000	62	0.444493	.
7	47320001	47330000	35	0.489019	ENSBTAG00000018290
7	47330001	47340000	57	0.661864	.
7	47340001	47350000	68	0.576857	.
7	47350001	47360000	51	0.596064	.
7	47370001	47380000	48	0.627938	ENSBTAG00000025182
7	47410001	47420000	29	0.431419	.
7	47420001	47430000	34	0.553538	.
7	47430001	47440000	23	0.531546	ENSBTAG00000009513
7	47440001	47450000	64	0.43539	ENSBTAG00000009513
7	47600001	47610000	69	0.462595	ENSBTAG00000055062
7	48040001	48050000	95	0.473581	.
7	48120001	48130000	83	0.502047	.
7	49180001	49190000	53	0.580218	ENSBTAG00000002796
7	49190001	49200000	32	0.430737	ENSBTAG00000002796
7	49220001	49230000	32	0.433653	.
7	49780001	49790000	25	0.433794	ENSBTAG00000010063
7	49860001	49870000	15	0.563418	ENSBTAG00000011415, ENSBTAG00000052249
7	49870001	49880000	19	0.535303	ENSBTAG00000011415
7	49880001	49890000	18	0.448699	ENSBTAG00000011415
7	49900001	49910000	19	0.440216	ENSBTAG00000011419
7	50010001	50020000	12	0.531484	ENSBTAG00000014182
7	50020001	50030000	16	0.571158	ENSBTAG00000014182
7	50040001	50050000	33	0.55727	ENSBTAG00000014182
7	50060001	50070000	25	0.524875	ENSBTAG00000014182
7	50100001	50110000	23	0.630193	ENSBTAG00000014182
7	50110001	50120000	35	0.482146	ENSBTAG00000014182
7	50120001	50130000	22	0.457742	ENSBTAG00000014182
7	50130001	50140000	34	0.451372	ENSBTAG00000014182, ENSBTAG00000029283
7	50140001	50150000	23	0.507548	ENSBTAG00000014182
7	50160001	50170000	20	0.530368	ENSBTAG00000014182
7	50170001	50180000	30	0.530183	ENSBTAG00000014182
7	50200001	50210000	21	0.53333	ENSBTAG00000014182
7	50210001	50220000	22	0.52424	ENSBTAG00000014182
7	50270001	50280000	21	0.565305	ENSBTAG00000033747
7	50280001	50290000	33	0.616785	ENSBTAG00000033747
7	50290001	50300000	31	0.667012	ENSBTAG00000033747
7	50300001	50310000	44	0.685419	ENSBTAG00000033747
7	50310001	50320000	54	0.748069	ENSBTAG00000033747
7	50320001	50330000	42	0.679729	ENSBTAG00000033747, ENSBTAG00000046926
7	50330001	50340000	55	0.75162	ENSBTAG00000033747
7	50340001	50350000	46	0.708955	ENSBTAG00000033747
7	50350001	50360000	57	0.695999	ENSBTAG00000033747
7	50360001	50370000	38	0.640113	ENSBTAG00000033747
7	50370001	50380000	29	0.493206	ENSBTAG00000033747
7	50380001	50390000	21	0.513545	ENSBTAG00000033747
7	50400001	50410000	22	0.615371	ENSBTAG00000033747
7	50410001	50420000	29	0.474139	ENSBTAG00000033747
7	50420001	50430000	21	0.477906	ENSBTAG00000033747
7	50430001	50440000	20	0.459413	ENSBTAG00000033747
7	50440001	50450000	15	0.442715	ENSBTAG00000033747
7	50450001	50460000	45	0.519912	ENSBTAG00000033747
7	50460001	50470000	40	0.461024	ENSBTAG00000033747
7	50500001	50510000	11	0.550317	ENSBTAG00000033747
7	50520001	50530000	26	0.550061	ENSBTAG00000033747
7	50530001	50540000	24	0.463019	.
7	50540001	50550000	20	0.455542	.
7	50550001	50560000	16	0.524179	.
7	50580001	50590000	26	0.438746	ENSBTAG00000042256, ENSBTAG00000044898, ENSBTAG00000049931
7	50590001	50600000	25	0.526097	ENSBTAG00000006756
7	50610001	50620000	20	0.501544	ENSBTAG00000006756
7	50620001	50630000	23	0.59944	ENSBTAG00000006756, ENSBTAG00000008224
7	50630001	50640000	30	0.483888	ENSBTAG00000008224
7	50700001	50710000	20	0.530288	ENSBTAG00000002286
7	50710001	50720000	31	0.692349	ENSBTAG00000002286
7	50720001	50730000	15	0.530621	ENSBTAG00000030518
7	50740001	50750000	18	0.568739	ENSBTAG00000002296
7	50750001	50760000	10	0.661258	.
7	50760001	50770000	13	0.502985	.
7	50770001	50780000	12	0.743036	.
7	50790001	50800000	18	0.593488	ENSBTAG00000004161
7	50800001	50810000	15	0.659493	ENSBTAG00000004161
7	50810001	50820000	14	0.589363	ENSBTAG00000004161
7	50820001	50830000	16	0.715983	ENSBTAG00000004161
7	50830001	50840000	13	0.512336	ENSBTAG00000004161
7	50950001	50960000	13	0.679487	.
7	50960001	50970000	22	0.653563	.
7	50970001	50980000	17	0.650478	.
7	50980001	50990000	16	0.809501	ENSBTAG00000000238
7	50990001	51000000	11	0.660041	ENSBTAG00000000238
7	51000001	51010000	14	0.669649	ENSBTAG00000000238
7	51010001	51020000	10	0.685948	ENSBTAG00000000238
7	51020001	51030000	20	0.458604	ENSBTAG00000000238
7	51100001	51110000	26	0.652967	ENSBTAG00000010689
7	51110001	51120000	15	0.527708	ENSBTAG00000010689
7	51120001	51130000	19	0.510778	ENSBTAG00000010689
7	51310001	51320000	21	0.430654	ENSBTAG00000025226
7	51420001	51430000	32	0.612361	ENSBTAG00000016595
7	51430001	51440000	19	0.633371	ENSBTAG00000016595, ENSBTAG00000051779
7	51440001	51450000	41	0.615615	ENSBTAG00000051779
7	51450001	51460000	26	0.518258	ENSBTAG00000051779
7	51460001	51470000	31	0.516448	ENSBTAG00000051779
7	51590001	51600000	30	0.453624	.
7	51600001	51610000	18	0.462729	.
7	51620001	51630000	39	0.475357	ENSBTAG00000054857
7	51640001	51650000	31	0.436965	ENSBTAG00000054857
7	51650001	51660000	23	0.445542	ENSBTAG00000054857
7	51760001	51770000	46	0.459097	ENSBTAG00000015032
7	51810001	51820000	58	0.550144	ENSBTAG00000018847, ENSBTAG00000025212
7	51820001	51830000	58	0.462255	ENSBTAG00000005441, ENSBTAG00000025212
7	51880001	51890000	46	0.449497	.
7	51890001	51900000	62	0.492248	ENSBTAG00000046190, ENSBTAG00000049097
7	51900001	51910000	84	0.50199	ENSBTAG00000046717, ENSBTAG00000049152, ENSBTAG00000052107
7	51910001	51920000	105	0.507305	ENSBTAG00000049152, ENSBTAG00000049759
7	51920001	51930000	88	0.497886	ENSBTAG00000015439, ENSBTAG00000049214
7	51930001	51940000	78	0.517847	ENSBTAG00000015439, ENSBTAG00000054506, ENSBTAG00000054587
7	52040001	52050000	47	0.431515	ENSBTAG00000053546, ENSBTAG00000053988
7	52120001	52130000	36	0.478326	.
7	52130001	52140000	67	0.465148	.
7	52150001	52160000	53	0.460751	.
7	52160001	52170000	56	0.554793	ENSBTAG00000037885
7	52170001	52180000	49	0.587548	ENSBTAG00000037885, ENSBTAG00000045858
7	52320001	52330000	66	0.438706	ENSBTAG00000030474, ENSBTAG00000049493, ENSBTAG00000050840
7	52500001	52510000	72	0.484013	ENSBTAG00000017349, ENSBTAG00000054576, ENSBTAG00000055200
7	52510001	52520000	94	0.560274	ENSBTAG00000017349
7	52630001	52640000	50	0.505177	ENSBTAG00000030499
7	52640001	52650000	50	0.442662	ENSBTAG00000030499
7	52650001	52660000	65	0.617921	ENSBTAG00000030499
7	52660001	52670000	48	0.436645	ENSBTAG00000030499
7	52790001	52800000	37	0.460028	.
7	52950001	52960000	18	0.442033	ENSBTAG00000012518
7	52960001	52970000	26	0.599982	.
7	52990001	53000000	21	0.448247	ENSBTAG00000008435
7	53000001	53010000	35	0.461911	ENSBTAG00000008435, ENSBTAG00000008437
7	53030001	53040000	38	0.553424	ENSBTAG00000005249
7	53040001	53050000	46	0.645715	ENSBTAG00000005249
7	53050001	53060000	44	0.435367	ENSBTAG00000005249
7	53600001	53610000	48	0.477718	.
7	54750001	54760000	68	0.43127	.
7	55460001	55470000	43	0.446695	ENSBTAG00000019012
7	56810001	56820000	56	0.435805	.
7	57560001	57570000	51	0.519108	.
7	57580001	57590000	74	0.455685	.
7	58170001	58180000	42	0.45681	ENSBTAG00000001862
7	58180001	58190000	37	0.431749	ENSBTAG00000001862
7	58190001	58200000	32	0.44105	ENSBTAG00000001862
7	58640001	58650000	52	0.627854	ENSBTAG00000010661
7	58710001	58720000	58	0.492011	ENSBTAG00000010661
7	58910001	58920000	81	0.496815	ENSBTAG00000003349
7	60100001	60110000	57	0.445001	.
7	60430001	60440000	22	0.451635	ENSBTAG00000017151
7	60500001	60510000	20	0.505324	ENSBTAG00000004896
7	60540001	60550000	45	0.495741	ENSBTAG00000004896
7	60550001	60560000	79	0.509181	ENSBTAG00000004896
7	60570001	60580000	44	0.50713	ENSBTAG00000004896, ENSBTAG00000048563
7	60630001	60640000	33	0.448731	ENSBTAG00000004896
7	60650001	60660000	44	0.45097	.
7	60660001	60670000	41	0.637384	ENSBTAG00000019948
7	60670001	60680000	29	0.691059	ENSBTAG00000019948
7	60680001	60690000	30	0.622757	ENSBTAG00000019948
7	60710001	60720000	31	0.547414	ENSBTAG00000019948
7	60720001	60730000	25	0.447398	ENSBTAG00000019948
7	60730001	60740000	18	0.705106	ENSBTAG00000019948, ENSBTAG00000052766
7	60740001	60750000	41	0.627079	ENSBTAG00000019948, ENSBTAG00000019950
7	60750001	60760000	34	0.748114	ENSBTAG00000019950, ENSBTAG00000019951
7	60760001	60770000	22	0.769731	ENSBTAG00000019951
7	60770001	60780000	20	0.51081	ENSBTAG00000010578
7	60780001	60790000	26	0.47217	ENSBTAG00000053457
7	60810001	60820000	15	0.464902	ENSBTAG00000029857, ENSBTAG00000030114
7	60850001	60860000	30	0.493313	ENSBTAG00000005326
7	60860001	60870000	18	0.61875	ENSBTAG00000005326
7	60870001	60880000	17	0.585408	ENSBTAG00000005326
7	60880001	60890000	33	0.503733	ENSBTAG00000005326
7	60890001	60900000	21	0.519767	ENSBTAG00000005326
7	60900001	60910000	21	0.629749	ENSBTAG00000005326
7	60910001	60920000	24	0.69672	.
7	60920001	60930000	21	0.51949	ENSBTAG00000015419
7	69560001	69570000	74	0.434129	.
7	69850001	69860000	25	0.52292	.
7	70770001	70780000	46	0.444506	ENSBTAG00000025099
7	77720001	77730000	74	0.559153	.
7	82500001	82510000	99	0.465093	.
7	82630001	82640000	49	0.455131	.
7	84890001	84900000	80	0.47327	.
7	85930001	85940000	54	0.534356	.
7	85940001	85950000	48	0.430293	.
7	90040001	90050000	72	0.485724	ENSBTAG00000044077
7	90280001	90290000	55	0.449566	ENSBTAG00000006031
7	90370001	90380000	44	0.484141	ENSBTAG00000006031
7	90380001	90390000	40	0.437383	ENSBTAG00000006031
7	90390001	90400000	57	0.481404	ENSBTAG00000006031, ENSBTAG00000045301
7	90400001	90410000	109	0.452969	ENSBTAG00000006031
7	91030001	91040000	49	0.444291	.
7	91150001	91160000	59	0.444612	.
7	91870001	91880000	64	0.49344	.
7	98390001	98400000	74	0.608233	.
7	98400001	98410000	92	0.580794	.
7	98410001	98420000	75	0.462949	.
7	98430001	98440000	41	0.471728	.
7	98440001	98450000	47	0.497372	.
7	98470001	98480000	61	0.450693	.
7	99020001	99030000	80	0.448054	.
7	99030001	99040000	74	0.464205	.
7	99240001	99250000	40	0.45557	.
8	7380001	7390000	23	0.449707	.
8	23320001	23330000	59	0.50006	ENSBTAG00000052820, ENSBTAG00000054945
8	24940001	24950000	52	0.468423	ENSBTAG00000003097
8	24950001	24960000	47	0.465836	ENSBTAG00000003097
8	24990001	25000000	63	0.485257	ENSBTAG00000003097
8	25000001	25010000	63	0.431041	ENSBTAG00000003097
8	25140001	25150000	68	0.497718	ENSBTAG00000019843
8	25150001	25160000	72	0.551028	ENSBTAG00000019843
8	25160001	25170000	88	0.549923	ENSBTAG00000019843
8	25170001	25180000	84	0.54868	ENSBTAG00000019843, ENSBTAG00000044260
8	25180001	25190000	76	0.466573	ENSBTAG00000033543
8	25190001	25200000	56	0.488799	ENSBTAG00000001322
8	31540001	31550000	99	0.503568	ENSBTAG00000010431
8	31550001	31560000	60	0.519109	ENSBTAG00000010431
8	39490001	39500000	45	0.438133	ENSBTAG00000012047
8	52190001	52200000	46	0.511894	ENSBTAG00000008101
8	52230001	52240000	80	0.510181	ENSBTAG00000008101
8	52280001	52290000	77	0.460484	ENSBTAG00000008101
8	52290001	52300000	111	0.468594	ENSBTAG00000008101
8	52680001	52690000	69	0.452921	ENSBTAG00000053347
8	53130001	53140000	64	0.51643	.
8	53140001	53150000	84	0.531227	.
8	53160001	53170000	32	0.519362	.
8	53220001	53230000	85	0.441855	.
8	53230001	53240000	62	0.433994	.
8	53240001	53250000	38	0.476443	.
8	53250001	53260000	70	0.483375	.
8	53260001	53270000	63	0.436845	.
8	53270001	53280000	61	0.557831	.
8	53280001	53290000	55	0.439431	ENSBTAG00000017734
8	53300001	53310000	80	0.525795	ENSBTAG00000017734
8	53320001	53330000	55	0.478923	ENSBTAG00000017734
8	53360001	53370000	54	0.47845	ENSBTAG00000017734
8	53370001	53380000	42	0.531298	ENSBTAG00000017734
8	53570001	53580000	56	0.480182	ENSBTAG00000021127
8	53580001	53590000	71	0.649701	ENSBTAG00000021127
8	53600001	53610000	54	0.462652	ENSBTAG00000021127
8	53610001	53620000	72	0.432012	ENSBTAG00000021127
8	53620001	53630000	48	0.436977	ENSBTAG00000021127
8	53630001	53640000	76	0.477641	ENSBTAG00000021127
8	54020001	54030000	64	0.494283	.
8	54040001	54050000	53	0.436081	.
8	54050001	54060000	99	0.437256	.
8	54060001	54070000	82	0.583129	.
8	54260001	54270000	45	0.483534	.
8	54290001	54300000	44	0.451865	.
8	54620001	54630000	57	0.537307	.
8	54630001	54640000	57	0.637046	.
8	54640001	54650000	33	0.538626	.
8	54650001	54660000	57	0.466073	.
8	55030001	55040000	79	0.470253	.
8	55090001	55100000	59	0.478918	.
8	55110001	55120000	59	0.492048	.
8	55150001	55160000	24	0.504411	.
8	55220001	55230000	57	0.431187	.
8	55230001	55240000	55	0.574568	.
8	55250001	55260000	58	0.541039	.
8	58850001	58860000	82	0.454887	.
8	58860001	58870000	42	0.53452	.
8	60260001	60270000	50	0.44025	ENSBTAG00000036921, ENSBTAG00000052921
8	60270001	60280000	62	0.435236	ENSBTAG00000052921, ENSBTAG00000054503
8	60370001	60380000	93	0.517072	ENSBTAG00000000076, ENSBTAG00000045397, ENSBTAG00000054769
8	60380001	60390000	87	0.533065	ENSBTAG00000000076
8	60390001	60400000	74	0.461194	ENSBTAG00000000076
8	60400001	60410000	91	0.527002	ENSBTAG00000000076
8	61700001	61710000	56	0.430128	ENSBTAG00000046574
8	61770001	61780000	71	0.50157	ENSBTAG00000046574
8	61830001	61840000	35	0.477463	ENSBTAG00000046574
8	62130001	62140000	31	0.458951	ENSBTAG00000014922
8	62140001	62150000	34	0.515672	ENSBTAG00000014922, ENSBTAG00000044675
8	62150001	62160000	37	0.500254	.
8	62370001	62380000	104	0.457593	.
8	62620001	62630000	46	0.438907	ENSBTAG00000003719, ENSBTAG00000049761
8	62630001	62640000	27	0.430649	ENSBTAG00000003719
8	64630001	64640000	108	0.445434	.
8	69660001	69670000	58	0.621438	ENSBTAG00000015835
8	69670001	69680000	62	0.581082	.
8	69680001	69690000	51	0.481756	ENSBTAG00000019225
8	69710001	69720000	31	0.436865	ENSBTAG00000019225
8	76120001	76130000	45	0.452703	.
8	76840001	76850000	57	0.447719	ENSBTAG00000047103
8	81390001	81400000	57	0.435413	ENSBTAG00000000699
8	81400001	81410000	84	0.432756	ENSBTAG00000000699
8	82160001	82170000	10	0.447446	ENSBTAG00000009903
8	89070001	89080000	82	0.51655	ENSBTAG00000011375
8	89720001	89730000	66	0.436816	ENSBTAG00000003044
8	95690001	95700000	46	0.483636	.
8	95700001	95710000	50	0.478996	.
8	100950001	100960000	30	0.487175	.
8	100970001	100980000	53	0.459946	ENSBTAG00000011027
8	102560001	102570000	53	0.463817	.
8	110540001	110550000	97	0.433579	.
9	7530001	7540000	86	0.442921	.
9	9870001	9880000	62	0.445303	ENSBTAG00000038190
9	12790001	12800000	95	0.639771	ENSBTAG00000021814
9	12800001	12810000	54	0.508771	ENSBTAG00000021814
9	13160001	13170000	59	0.447254	ENSBTAG00000044053
9	13170001	13180000	85	0.467783	.
9	17700001	17710000	109	0.440993	.
9	18710001	18720000	50	0.480961	ENSBTAG00000049267
9	21300001	21310000	41	0.513907	.
9	25080001	25090000	19	0.444767	.
9	32290001	32300000	57	0.449002	.
9	40880001	40890000	21	0.468488	ENSBTAG00000047024
9	44670001	44680000	55	0.475703	ENSBTAG00000016281
9	45810001	45820000	77	0.438185	.
9	45850001	45860000	53	0.456997	.
9	53750001	53760000	66	0.455086	.
9	53760001	53770000	38	0.569601	ENSBTAG00000052032
9	53770001	53780000	45	0.51216	ENSBTAG00000052032
9	53780001	53790000	58	0.505496	ENSBTAG00000052032
9	53790001	53800000	45	0.465494	ENSBTAG00000052032
9	53800001	53810000	59	0.471828	ENSBTAG00000052032
9	58350001	58360000	52	0.457608	.
9	60200001	60210000	55	0.433717	ENSBTAG00000020713
9	60210001	60220000	55	0.523269	ENSBTAG00000020713
9	60300001	60310000	40	0.502323	ENSBTAG00000020713
9	61310001	61320000	60	0.449312	ENSBTAG00000002725
9	61320001	61330000	57	0.436158	ENSBTAG00000002725
9	62100001	62110000	101	0.448092	.
9	62110001	62120000	56	0.485433	.
9	62130001	62140000	84	0.445519	.
9	62290001	62300000	34	0.453072	ENSBTAG00000016969
9	62310001	62320000	61	0.621673	ENSBTAG00000016969
9	62320001	62330000	63	0.651092	ENSBTAG00000016969
9	62330001	62340000	29	0.539278	ENSBTAG00000016967, ENSBTAG00000016969
9	62360001	62370000	23	0.444912	ENSBTAG00000016967
9	62380001	62390000	22	0.460944	ENSBTAG00000016967
9	62390001	62400000	17	0.45474	ENSBTAG00000016967
9	62430001	62440000	26	0.470664	ENSBTAG00000014057
9	62440001	62450000	20	0.476547	ENSBTAG00000014057
9	62450001	62460000	50	0.541322	ENSBTAG00000014054
9	62460001	62470000	50	0.560927	ENSBTAG00000014054
9	62470001	62480000	43	0.607238	ENSBTAG00000014054
9	63070001	63080000	87	0.439457	.
9	63090001	63100000	52	0.521621	.
9	63100001	63110000	53	0.480184	.
9	63220001	63230000	93	0.459648	ENSBTAG00000042530
9	63260001	63270000	66	0.444446	.
9	63750001	63760000	58	0.549888	.
9	64080001	64090000	61	0.432551	.
9	64090001	64100000	62	0.522515	ENSBTAG00000044914
9	64100001	64110000	88	0.543821	.
9	64110001	64120000	56	0.496711	.
9	64200001	64210000	43	0.459385	ENSBTAG00000054339
9	64470001	64480000	83	0.44858	.
9	64850001	64860000	65	0.485795	.
9	65250001	65260000	57	0.449465	ENSBTAG00000003384
9	66700001	66710000	38	0.437944	.
9	67720001	67730000	62	0.456954	.
9	68140001	68150000	67	0.485409	.
9	68310001	68320000	49	0.453861	ENSBTAG00000021361
9	68370001	68380000	102	0.486742	.
9	69180001	69190000	89	0.459654	.
9	69220001	69230000	102	0.497276	ENSBTAG00000000240
9	69230001	69240000	85	0.509145	ENSBTAG00000000240
9	69330001	69340000	70	0.446765	.
9	69500001	69510000	71	0.440645	.
9	69510001	69520000	79	0.456961	.
9	70260001	70270000	70	0.430625	ENSBTAG00000019460
9	70270001	70280000	53	0.535097	ENSBTAG00000019460
9	72090001	72100000	58	0.456322	.
9	72100001	72110000	58	0.481194	.
9	72140001	72150000	42	0.502729	ENSBTAG00000035370
9	72270001	72280000	30	0.492166	.
9	72280001	72290000	57	0.50573	.
9	72330001	72340000	73	0.46185	ENSBTAG00000004269
9	72970001	72980000	27	0.430596	ENSBTAG00000007975
9	74850001	74860000	73	0.430332	ENSBTAG00000016791
9	75280001	75290000	63	0.437675	.
9	75290001	75300000	55	0.430656	.
9	75300001	75310000	47	0.55462	.
9	75450001	75460000	91	0.525669	.
9	75770001	75780000	79	0.531023	ENSBTAG00000044558
9	76990001	77000000	81	0.488376	.
9	77660001	77670000	66	0.462475	.
9	82420001	82430000	64	0.450886	.
9	84480001	84490000	89	0.521691	.
9	84560001	84570000	73	0.485337	ENSBTAG00000021107
9	84570001	84580000	56	0.463303	ENSBTAG00000021107
9	84590001	84600000	48	0.494923	ENSBTAG00000021107
9	84640001	84650000	71	0.446947	ENSBTAG00000021107
9	86900001	86910000	66	0.463024	ENSBTAG00000010196
9	86910001	86920000	48	0.451688	ENSBTAG00000010196, ENSBTAG00000010204
9	88710001	88720000	73	0.482282	.
9	88720001	88730000	81	0.458303	.
9	88730001	88740000	24	0.562022	.
9	88800001	88810000	48	0.500021	ENSBTAG00000007159
9	89130001	89140000	66	0.559603	ENSBTAG00000009362
9	89390001	89400000	121	0.451445	.
9	91090001	91100000	70	0.455374	.
9	91660001	91670000	52	0.454676	.
9	93380001	93390000	50	0.487647	.
9	93390001	93400000	30	0.460113	.
9	93420001	93430000	56	0.533864	ENSBTAG00000002728
9	93430001	93440000	47	0.49343	ENSBTAG00000002728
9	94650001	94660000	50	0.456172	ENSBTAG00000000817
9	94670001	94680000	82	0.489639	ENSBTAG00000011509
10	410001	420000	203	0.333957	.
10	1560001	1570000	22	0.495227	ENSBTAG00000014750
10	1650001	1660000	64	0.437651	ENSBTAG00000014750
10	9940001	9950000	30	0.43633	ENSBTAG00000008341
10	17180001	17190000	41	0.466535	.
10	18030001	18040000	82	0.605309	.
10	18040001	18050000	55	0.566598	.
10	18100001	18110000	81	0.504511	.
10	18220001	18230000	24	0.529561	.
10	18230001	18240000	37	0.52588	.
10	27740001	27750000	37	0.437567	.
10	28070001	28080000	97	0.444161	ENSBTAG00000052476
10	28080001	28090000	17	0.48474	ENSBTAG00000051874
10	30420001	30430000	91	0.446892	ENSBTAG00000012712, ENSBTAG00000045199
10	31090001	31100000	77	0.490681	.
10	31570001	31580000	73	0.459298	.
10	31620001	31630000	100	0.478972	.
10	32150001	32160000	73	0.445941	.
10	34890001	34900000	68	0.547528	.
10	35790001	35800000	44	0.45192	ENSBTAG00000007237
10	35820001	35830000	44	0.453512	ENSBTAG00000007237
10	36890001	36900000	36	0.453925	ENSBTAG00000001671
10	37020001	37030000	26	0.433444	ENSBTAG00000051865
10	37060001	37070000	16	0.461669	.
10	37090001	37100000	25	0.434243	ENSBTAG00000015138
10	37250001	37260000	14	0.439271	ENSBTAG00000006790
10	38500001	38510000	79	0.455579	.
10	48220001	48230000	25	0.447412	.
10	52110001	52120000	62	0.464516	ENSBTAG00000013452
10	52190001	52200000	39	0.434317	.
10	53100001	53110000	54	0.447802	.
10	53130001	53140000	57	0.487091	.
10	53150001	53160000	54	0.458991	.
10	53180001	53190000	53	0.457269	.
10	53190001	53200000	52	0.494808	.
10	53200001	53210000	51	0.471614	.
10	53220001	53230000	40	0.453228	.
10	53270001	53280000	37	0.433015	ENSBTAG00000053119
10	53310001	53320000	49	0.518659	ENSBTAG00000053119
10	53320001	53330000	49	0.479583	ENSBTAG00000053119
10	53330001	53340000	50	0.481652	ENSBTAG00000053119
10	53570001	53580000	42	0.457332	.
10	53580001	53590000	50	0.54535	.
10	53590001	53600000	60	0.458225	.
10	65740001	65750000	45	0.444763	ENSBTAG00000019924
10	65820001	65830000	64	0.474877	.
10	70870001	70880000	63	0.465535	.
10	70910001	70920000	42	0.543022	ENSBTAG00000019421
10	70920001	70930000	54	0.54657	.
10	71370001	71380000	102	0.477526	.
10	71380001	71390000	71	0.47383	.
10	71490001	71500000	68	0.471312	ENSBTAG00000005984
10	72520001	72530000	28	0.43419	.
10	74530001	74540000	96	0.462513	.
10	76440001	76450000	65	0.471627	ENSBTAG00000004498, ENSBTAG00000044963
10	76480001	76490000	78	0.514206	.
10	76950001	76960000	61	0.443171	ENSBTAG00000004732
10	78000001	78010000	87	0.450284	.
10	78750001	78760000	51	0.512615	ENSBTAG00000004171
10	78760001	78770000	59	0.490572	ENSBTAG00000004171
10	78770001	78780000	74	0.469137	ENSBTAG00000004171
10	78780001	78790000	53	0.452686	ENSBTAG00000004171
10	79040001	79050000	61	0.441149	ENSBTAG00000004171
10	79100001	79110000	51	0.450482	ENSBTAG00000010239
10	79250001	79260000	59	0.480036	ENSBTAG00000016309, ENSBTAG00000016311
10	79300001	79310000	57	0.495489	.
10	79760001	79770000	63	0.436133	ENSBTAG00000018971
10	79820001	79830000	72	0.480223	ENSBTAG00000018971
10	79830001	79840000	72	0.441387	ENSBTAG00000018971
10	79870001	79880000	50	0.494572	ENSBTAG00000018971
10	79950001	79960000	56	0.51544	ENSBTAG00000018971
10	79960001	79970000	55	0.609425	ENSBTAG00000018971
10	80540001	80550000	51	0.501997	.
10	84530001	84540000	38	0.446048	ENSBTAG00000011041
10	84600001	84610000	42	0.513823	ENSBTAG00000017177
10	85960001	85970000	39	0.453109	ENSBTAG00000020379
10	85990001	86000000	41	0.449483	ENSBTAG00000020381
10	86070001	86080000	44	0.433265	ENSBTAG00000008287
10	90210001	90220000	64	0.445854	.
10	99410001	99420000	69	0.43294	.
10	101480001	101490000	47	0.467323	ENSBTAG00000013136
10	102160001	102170000	18	0.590015	ENSBTAG00000006392
10	102170001	102180000	20	0.507113	ENSBTAG00000006392
10	102190001	102200000	10	0.564982	ENSBTAG00000006392
10	102580001	102590000	70	0.510521	ENSBTAG00000010906
10	102840001	102850000	63	0.434006	ENSBTAG00000012545
11	13520001	13530000	23	0.456745	.
11	27780001	27790000	66	0.508956	.
11	27810001	27820000	81	0.435948	ENSBTAG00000007508
11	27960001	27970000	56	0.4367	ENSBTAG00000007508
11	27970001	27980000	67	0.43866	ENSBTAG00000007508
11	28010001	28020000	57	0.440468	ENSBTAG00000007508
11	28020001	28030000	73	0.550342	ENSBTAG00000007508
11	28030001	28040000	71	0.531912	ENSBTAG00000007508
11	28140001	28150000	60	0.461676	.
11	32240001	32250000	51	0.44291	.
11	33220001	33230000	96	0.433457	.
11	33850001	33860000	11	0.538571	.
11	33870001	33880000	83	0.486951	.
11	34230001	34240000	81	0.440613	.
11	34390001	34400000	92	0.459421	.
11	34400001	34410000	90	0.45228	.
11	34490001	34500000	61	0.440307	.
11	36650001	36660000	79	0.473737	ENSBTAG00000020262
11	36750001	36760000	62	0.483297	.
11	36770001	36780000	67	0.512364	.
11	37760001	37770000	62	0.549523	ENSBTAG00000011104
11	37770001	37780000	54	0.554419	ENSBTAG00000011104
11	37780001	37790000	54	0.522518	ENSBTAG00000011104
11	37820001	37830000	97	0.529468	.
11	37830001	37840000	64	0.453767	.
11	37970001	37980000	55	0.540363	ENSBTAG00000000295, ENSBTAG00000015473, ENSBTAG00000015481
11	38140001	38150000	48	0.498392	.
11	38240001	38250000	65	0.596342	ENSBTAG00000000542, ENSBTAG00000000545
11	38250001	38260000	64	0.570111	ENSBTAG00000000542, ENSBTAG00000000545
11	38290001	38300000	39	0.460209	ENSBTAG00000000545
11	38310001	38320000	44	0.441266	ENSBTAG00000008909
11	38320001	38330000	57	0.460913	ENSBTAG00000008909
11	38500001	38510000	60	0.45173	ENSBTAG00000017448
11	38590001	38600000	27	0.527086	.
11	38630001	38640000	92	0.607019	.
11	38640001	38650000	49	0.440559	ENSBTAG00000029903
11	38650001	38660000	56	0.531255	ENSBTAG00000030046
11	38770001	38780000	55	0.469242	.
11	39320001	39330000	57	0.467644	.
11	39330001	39340000	168	0.523231	.
11	39910001	39920000	46	0.478515	.
11	40380001	40390000	60	0.438077	.
11	41310001	41320000	38	0.439415	.
11	46610001	46620000	47	0.43023	ENSBTAG00000013675
11	47890001	47900000	66	0.534342	.
11	48590001	48600000	122	0.502412	ENSBTAG00000004824
11	48990001	49000000	73	0.460746	ENSBTAG00000011601
11	49270001	49280000	35	0.504472	.
11	49360001	49370000	60	0.450524	ENSBTAG00000010691
11	49460001	49470000	35	0.467528	ENSBTAG00000020873, ENSBTAG00000038477
11	49610001	49620000	56	0.499554	ENSBTAG00000021935
11	50530001	50540000	86	0.480767	ENSBTAG00000006075
11	50560001	50570000	85	0.455817	.
11	50740001	50750000	112	0.440848	.
11	50790001	50800000	114	0.46447	.
11	50880001	50890000	63	0.439762	.
11	50900001	50910000	75	0.44075	.
11	60730001	60740000	29	0.511817	ENSBTAG00000018046
11	61260001	61270000	48	0.436504	ENSBTAG00000044173
11	61270001	61280000	40	0.527573	ENSBTAG00000044173
11	61490001	61500000	29	0.443988	ENSBTAG00000044173
11	61860001	61870000	50	0.479328	ENSBTAG00000005151
11	61920001	61930000	59	0.444085	ENSBTAG00000005151
11	61930001	61940000	60	0.614731	ENSBTAG00000005151
11	61940001	61950000	66	0.484274	ENSBTAG00000005151
11	62130001	62140000	64	0.43215	.
11	62140001	62150000	72	0.44621	.
11	62270001	62280000	62	0.463257	.
11	62290001	62300000	32	0.48947	ENSBTAG00000000111
11	62300001	62310000	45	0.60309	ENSBTAG00000000111
11	62680001	62690000	79	0.43747	.
11	62900001	62910000	60	0.470919	.
11	62920001	62930000	37	0.496726	.
11	62930001	62940000	37	0.566442	.
11	62940001	62950000	38	0.585024	.
11	62950001	62960000	50	0.512413	ENSBTAG00000009299
11	62960001	62970000	61	0.531592	ENSBTAG00000009299
11	63220001	63230000	71	0.471357	.
11	63590001	63600000	90	0.438906	ENSBTAG00000009761
11	63600001	63610000	130	0.442569	ENSBTAG00000009761
11	64150001	64160000	28	0.443123	.
11	64410001	64420000	70	0.432971	.
11	64530001	64540000	56	0.450416	.
11	64890001	64900000	37	0.44312	ENSBTAG00000008448
11	64900001	64910000	63	0.478321	ENSBTAG00000008448
11	65020001	65030000	65	0.438953	.
11	65380001	65390000	66	0.435659	.
11	66620001	66630000	53	0.466291	ENSBTAG00000010619
11	66630001	66640000	81	0.666439	ENSBTAG00000010619
11	66640001	66650000	72	0.464196	ENSBTAG00000010619
11	67220001	67230000	73	0.533849	.
11	67240001	67250000	51	0.470955	.
11	67250001	67260000	32	0.449601	.
11	67260001	67270000	45	0.473921	.
11	72630001	72640000	86	0.465547	ENSBTAG00000008884
11	72670001	72680000	71	0.44708	.
11	75730001	75740000	36	0.461336	.
11	75970001	75980000	29	0.434086	ENSBTAG00000052063
11	75980001	75990000	56	0.458391	.
11	77780001	77790000	49	0.458463	.
11	100240001	100250000	55	0.432444	ENSBTAG00000020311
11	101340001	101350000	50	0.430173	ENSBTAG00000021896
11	101630001	101640000	15	0.53497	ENSBTAG00000010805, ENSBTAG00000010810
11	101960001	101970000	63	0.46263	ENSBTAG00000000382
11	101980001	101990000	56	0.438959	ENSBTAG00000000382
11	102080001	102090000	51	0.453069	ENSBTAG00000000382
11	102250001	102260000	16	0.444923	ENSBTAG00000007235
12	9560001	9570000	54	0.440846	.
12	12200001	12210000	127	0.43319	.
12	14750001	14760000	57	0.465403	.
12	18630001	18640000	38	0.45603	.
12	18720001	18730000	50	0.472891	ENSBTAG00000020681
12	18860001	18870000	41	0.49169	ENSBTAG00000002271
12	19480001	19490000	23	0.449955	.
12	19500001	19510000	27	0.521879	ENSBTAG00000029867, ENSBTAG00000036389, ENSBTAG00000049301
12	19520001	19530000	19	0.458001	ENSBTAG00000051154, ENSBTAG00000051442, ENSBTAG00000053727, ENSBTAG00000054617
12	19590001	19600000	16	0.470246	.
12	20100001	20110000	46	0.445799	.
12	21000001	21010000	93	0.507651	.
12	21010001	21020000	49	0.596845	ENSBTAG00000008053
12	21020001	21030000	51	0.505357	ENSBTAG00000008053
12	21060001	21070000	70	0.464741	ENSBTAG00000008053
12	21290001	21300000	69	0.430425	.
12	21300001	21310000	65	0.442957	ENSBTAG00000019863
12	22630001	22640000	45	0.44992	.
12	22690001	22700000	64	0.448375	ENSBTAG00000016635
12	22700001	22710000	58	0.530608	ENSBTAG00000016635
12	22710001	22720000	56	0.469876	ENSBTAG00000016635
12	22720001	22730000	73	0.464288	ENSBTAG00000016635
12	22750001	22760000	59	0.433416	ENSBTAG00000016635
12	22790001	22800000	60	0.435554	ENSBTAG00000034033
12	22870001	22880000	61	0.46277	ENSBTAG00000034033
12	24990001	25000000	50	0.448109	.
12	25020001	25030000	61	0.466193	.
12	26010001	26020000	40	0.433279	ENSBTAG00000022991
12	26090001	26100000	54	0.432097	ENSBTAG00000022991
12	26100001	26110000	72	0.446895	ENSBTAG00000022991
12	26370001	26380000	52	0.447461	ENSBTAG00000022991
12	26380001	26390000	20	0.437514	ENSBTAG00000022991
12	26500001	26510000	44	0.451874	.
12	27570001	27580000	50	0.542274	.
12	27620001	27630000	70	0.444531	.
12	27630001	27640000	50	0.466478	.
12	27640001	27650000	63	0.453585	.
12	27670001	27680000	56	0.450773	.
12	27790001	27800000	52	0.454852	ENSBTAG00000021815
12	27840001	27850000	71	0.499844	ENSBTAG00000021815
12	28000001	28010000	85	0.460539	ENSBTAG00000021815
12	28060001	28070000	42	0.433115	ENSBTAG00000013984
12	28880001	28890000	71	0.485294	ENSBTAG00000006771
12	28930001	28940000	77	0.543942	ENSBTAG00000006771
12	29000001	29010000	89	0.436975	.
12	29170001	29180000	47	0.570554	.
12	29180001	29190000	33	0.508449	.
12	29190001	29200000	45	0.509069	.
12	29200001	29210000	31	0.501962	.
12	29210001	29220000	28	0.520723	ENSBTAG00000015132
12	29270001	29280000	13	0.502642	ENSBTAG00000015132
12	29280001	29290000	16	0.444485	.
12	29290001	29300000	21	0.60445	.
12	29300001	29310000	18	0.522755	.
12	29310001	29320000	15	0.44412	.
12	29320001	29330000	20	0.458991	.
12	29470001	29480000	29	0.487988	.
12	29510001	29520000	13	0.477309	.
12	29630001	29640000	84	0.442596	ENSBTAG00000033412, ENSBTAG00000044236
12	29650001	29660000	70	0.550452	ENSBTAG00000033412
12	29660001	29670000	68	0.470946	ENSBTAG00000033412
12	29820001	29830000	73	0.46146	.
12	34910001	34920000	35	0.433925	.
12	35900001	35910000	16	0.528269	ENSBTAG00000014286
12	36450001	36460000	50	0.575485	ENSBTAG00000025400
12	36640001	36650000	30	0.512117	ENSBTAG00000014486
12	36700001	36710000	31	0.449467	.
12	36710001	36720000	47	0.471258	.
12	36800001	36810000	53	0.609253	.
12	37440001	37450000	56	0.458427	.
12	37450001	37460000	118	0.525117	.
12	37560001	37570000	59	0.476773	ENSBTAG00000054372
12	37580001	37590000	46	0.481261	.
12	37590001	37600000	31	0.438916	.
12	37600001	37610000	61	0.485317	.
12	37610001	37620000	62	0.49502	.
12	37620001	37630000	94	0.653297	.
12	37630001	37640000	47	0.694534	.
12	37640001	37650000	38	0.462674	.
12	37660001	37670000	70	0.51245	.
12	37670001	37680000	57	0.434396	.
12	37680001	37690000	68	0.500958	.
12	37690001	37700000	45	0.57007	.
12	37700001	37710000	50	0.470145	.
12	37710001	37720000	43	0.47956	.
12	37750001	37760000	98	0.474515	.
12	37760001	37770000	83	0.563515	.
12	37770001	37780000	60	0.570498	.
12	37780001	37790000	116	0.5732	.
12	37790001	37800000	83	0.493001	.
12	37820001	37830000	63	0.509898	.
12	37840001	37850000	58	0.438201	.
12	38890001	38900000	50	0.433055	.
12	39360001	39370000	68	0.472479	ENSBTAG00000045045
12	46360001	46370000	73	0.54637	ENSBTAG00000043985
12	47550001	47560000	72	0.487839	ENSBTAG00000019895
12	47650001	47660000	64	0.480456	ENSBTAG00000019895
12	48050001	48060000	66	0.460062	.
12	48200001	48210000	44	0.4726	.
12	50670001	50680000	59	0.511733	ENSBTAG00000010693
12	52160001	52170000	91	0.448454	ENSBTAG00000018851
12	52320001	52330000	59	0.449359	ENSBTAG00000018851
12	52330001	52340000	67	0.500924	ENSBTAG00000018851
12	52770001	52780000	64	0.448577	ENSBTAG00000032821
12	62910001	62920000	137	0.448402	.
12	63010001	63020000	99	0.435697	.
13	620001	630000	48	0.452068	.
13	5120001	5130000	76	0.447292	.
13	5350001	5360000	66	0.443437	.
13	7160001	7170000	95	0.457617	ENSBTAG00000021614
13	7170001	7180000	69	0.435547	ENSBTAG00000021614
13	10380001	10390000	62	0.518078	ENSBTAG00000000939
13	10860001	10870000	201	0.0543604	.
13	11810001	11820000	62	0.438499	ENSBTAG00000008650
13	16630001	16640000	23	0.468921	.
13	17710001	17720000	65	0.534032	.
13	17740001	17750000	57	0.45256	ENSBTAG00000016445
13	18310001	18320000	39	0.441133	.
13	21170001	21180000	67	0.444995	.
13	22590001	22600000	24	0.445722	ENSBTAG00000049246
13	22700001	22710000	17	0.49163	ENSBTAG00000050686
13	23720001	23730000	57	0.43018	ENSBTAG00000018033
13	24010001	24020000	45	0.489046	ENSBTAG00000020929
13	24020001	24030000	50	0.589508	ENSBTAG00000020929
13	31270001	31280000	72	0.505813	ENSBTAG00000005072, ENSBTAG00000027446
13	31280001	31290000	71	0.439227	ENSBTAG00000005072
13	33610001	33620000	54	0.44869	.
13	33620001	33630000	55	0.590188	.
13	33630001	33640000	38	0.546776	.
13	33650001	33660000	38	0.475599	.
13	33660001	33670000	44	0.672211	.
13	34050001	34060000	43	0.450507	.
13	34060001	34070000	49	0.432573	.
13	34640001	34650000	55	0.573684	ENSBTAG00000027444
13	34790001	34800000	60	0.451031	ENSBTAG00000054434
13	34800001	34810000	85	0.473265	ENSBTAG00000054434
13	34850001	34860000	58	0.495603	.
13	35020001	35030000	30	0.431337	ENSBTAG00000001204
13	35470001	35480000	69	0.477768	ENSBTAG00000010330
13	35550001	35560000	70	0.490056	.
13	35560001	35570000	68	0.441911	.
13	35570001	35580000	34	0.455995	.
13	35620001	35630000	73	0.466939	.
13	35840001	35850000	26	0.560314	ENSBTAG00000049977, ENSBTAG00000054730
13	35850001	35860000	38	0.58897	.
13	35860001	35870000	19	0.449417	.
13	35950001	35960000	39	0.486535	.
13	36020001	36030000	45	0.556427	ENSBTAG00000003045
13	36030001	36040000	34	0.564353	.
13	36040001	36050000	36	0.785424	.
13	37610001	37620000	66	0.460752	ENSBTAG00000008687
13	37710001	37720000	47	0.448873	ENSBTAG00000008687
13	38220001	38230000	70	0.511201	ENSBTAG00000003422
13	38230001	38240000	40	0.461486	ENSBTAG00000003422, ENSBTAG00000042662, ENSBTAG00000053904
13	38870001	38880000	43	0.476031	.
13	40860001	40870000	33	0.474065	.
13	40880001	40890000	54	0.485795	.
13	41010001	41020000	52	0.506433	.
13	41160001	41170000	53	0.515974	.
13	41170001	41180000	54	0.598634	.
13	41180001	41190000	63	0.441631	.
13	41320001	41330000	107	0.448225	.
13	41850001	41860000	17	0.491905	ENSBTAG00000048591
13	42300001	42310000	48	0.498388	.
13	42750001	42760000	15	0.444248	ENSBTAG00000009881
13	42830001	42840000	51	0.571476	ENSBTAG00000001420
13	42840001	42850000	36	0.518416	ENSBTAG00000001420
13	42850001	42860000	46	0.524708	ENSBTAG00000001420
13	42860001	42870000	59	0.506693	ENSBTAG00000001420
13	42870001	42880000	20	0.449096	ENSBTAG00000001420, ENSBTAG00000039071
13	42920001	42930000	43	0.453317	ENSBTAG00000005316
13	43420001	43430000	84	0.457725	ENSBTAG00000017938, ENSBTAG00000054273
13	43430001	43440000	46	0.567456	.
13	43760001	43770000	68	0.457274	.
13	44060001	44070000	59	0.431455	.
13	44170001	44180000	42	0.566734	.
13	45610001	45620000	103	0.444039	.
13	46070001	46080000	14	0.487839	ENSBTAG00000014194
13	46230001	46240000	34	0.491601	ENSBTAG00000014194
13	46240001	46250000	20	0.471197	ENSBTAG00000014194
13	46250001	46260000	20	0.459374	ENSBTAG00000014194
13	47270001	47280000	59	0.435808	ENSBTAG00000032366
13	47320001	47330000	15	0.480512	ENSBTAG00000032366
13	47650001	47660000	83	0.468269	.
13	47670001	47680000	93	0.46088	.
13	48000001	48010000	49	0.451935	ENSBTAG00000014048
13	48380001	48390000	59	0.502565	.
13	48390001	48400000	43	0.464196	.
13	48420001	48430000	64	0.502944	.
13	48430001	48440000	27	0.498291	.
13	48500001	48510000	46	0.584597	.
13	48510001	48520000	16	0.443252	.
13	48520001	48530000	21	0.546407	.
13	48530001	48540000	29	0.523401	.
13	48540001	48550000	34	0.489865	.
13	48550001	48560000	25	0.510414	.
13	48600001	48610000	48	0.473806	.
13	48610001	48620000	43	0.610642	.
13	49020001	49030000	36	0.440118	.
13	49040001	49050000	34	0.465113	.
13	49050001	49060000	30	0.558254	.
13	49280001	49290000	75	0.5229	.
13	49290001	49300000	67	0.431807	.
13	49320001	49330000	70	0.504741	.
13	49340001	49350000	55	0.52228	.
13	50070001	50080000	52	0.450971	.
13	50090001	50100000	54	0.451697	.
13	50100001	50110000	78	0.537225	.
13	50110001	50120000	73	0.5515	.
13	50120001	50130000	63	0.451386	.
13	51020001	51030000	62	0.479651	.
13	51210001	51220000	69	0.486707	.
13	51220001	51230000	58	0.497149	ENSBTAG00000007922
13	51230001	51240000	58	0.563497	ENSBTAG00000007922
13	51490001	51500000	34	0.469754	ENSBTAG00000013167
13	52050001	52060000	64	0.473538	ENSBTAG00000015379, ENSBTAG00000051021
13	52060001	52070000	73	0.449164	ENSBTAG00000015379
13	52170001	52180000	52	0.495432	ENSBTAG00000011425
13	52190001	52200000	49	0.433668	ENSBTAG00000011425
13	54100001	54110000	21	0.434598	ENSBTAG00000014769
13	54320001	54330000	11	0.473049	ENSBTAG00000004911
13	54470001	54480000	30	0.458061	ENSBTAG00000001827, ENSBTAG00000006002
13	54480001	54490000	40	0.554362	ENSBTAG00000006002
13	54490001	54500000	24	0.453234	ENSBTAG00000006002
13	54590001	54600000	30	0.444213	.
13	54700001	54710000	10	0.620254	ENSBTAG00000051012
13	57080001	57090000	33	0.548992	ENSBTAG00000012109
13	57090001	57100000	52	0.507307	.
13	57140001	57150000	23	0.481604	ENSBTAG00000011940
13	57300001	57310000	46	0.497171	.
13	57310001	57320000	36	0.524897	.
13	57320001	57330000	41	0.456307	.
13	57340001	57350000	30	0.559619	ENSBTAG00000004402
13	57350001	57360000	18	0.531178	ENSBTAG00000004402, ENSBTAG00000039208
13	57360001	57370000	24	0.475608	ENSBTAG00000018785, ENSBTAG00000039208
13	57390001	57400000	30	0.610686	ENSBTAG00000018783, ENSBTAG00000018784
13	57400001	57410000	36	0.763333	ENSBTAG00000018783
13	57410001	57420000	52	0.563057	.
13	57440001	57450000	61	0.492232	.
13	57500001	57510000	11	0.57914	ENSBTAG00000047223
13	57510001	57520000	16	0.442558	ENSBTAG00000047223
13	57590001	57600000	25	0.434696	.
13	64840001	64850000	12	0.451645	ENSBTAG00000006949, ENSBTAG00000006955
13	64860001	64870000	48	0.433987	ENSBTAG00000006955
13	64870001	64880000	28	0.493154	ENSBTAG00000006955, ENSBTAG00000044015
13	75050001	75060000	29	0.481797	.
13	80210001	80220000	66	0.527908	.
13	80220001	80230000	63	0.457843	.
14	12600001	12610000	66	0.470065	ENSBTAG00000049835, ENSBTAG00000050179
14	14830001	14840000	30	0.475172	.
14	14850001	14860000	29	0.463463	ENSBTAG00000009394
14	14860001	14870000	42	0.483896	ENSBTAG00000009394
14	15060001	15070000	75	0.476564	ENSBTAG00000009394
14	15070001	15080000	55	0.441643	ENSBTAG00000009394
14	16270001	16280000	99	0.450201	.
14	36520001	36530000	50	0.482208	.
14	45040001	45050000	104	0.434889	.
14	47580001	47590000	39	0.485146	ENSBTAG00000014032
14	47590001	47600000	55	0.515306	ENSBTAG00000014032
14	47600001	47610000	57	0.491887	ENSBTAG00000014032
14	55790001	55800000	62	0.461601	.
14	55820001	55830000	58	0.468467	.
14	55830001	55840000	56	0.472942	.
14	55840001	55850000	31	0.442749	.
14	55850001	55860000	59	0.487949	.
14	55860001	55870000	56	0.463272	.
14	55870001	55880000	27	0.465875	.
14	55880001	55890000	60	0.433673	.
14	55890001	55900000	48	0.438979	.
14	61450001	61460000	76	0.450165	ENSBTAG00000013513
14	61850001	61860000	59	0.446901	ENSBTAG00000003445
14	63440001	63450000	34	0.493445	.
14	63450001	63460000	34	0.453914	.
14	63710001	63720000	74	0.438736	ENSBTAG00000011271
14	63730001	63740000	54	0.513092	ENSBTAG00000011271
14	63880001	63890000	40	0.447268	.
14	64530001	64540000	68	0.529515	ENSBTAG00000012357
14	64540001	64550000	63	0.434786	ENSBTAG00000012357
14	69480001	69490000	84	0.482983	ENSBTAG00000004902
14	69490001	69500000	69	0.482747	ENSBTAG00000004902
14	69950001	69960000	126	0.489639	ENSBTAG00000000632
14	77100001	77110000	54	0.459901	.
14	77280001	77290000	74	0.438715	.
15	270001	280000	15	0.451168	ENSBTAG00000045558
15	19890001	19900000	106	0.512577	.
15	29220001	29230000	29	0.4368	ENSBTAG00000006690
15	29230001	29240000	39	0.469852	ENSBTAG00000006690
15	29240001	29250000	47	0.492353	ENSBTAG00000006690
15	29250001	29260000	61	0.482142	ENSBTAG00000006690
15	39260001	39270000	49	0.46955	ENSBTAG00000013033
15	39270001	39280000	60	0.502044	ENSBTAG00000013033
15	39370001	39380000	47	0.464767	ENSBTAG00000013029
15	42330001	42340000	86	0.504962	.
15	42340001	42350000	76	0.513531	.
15	43030001	43040000	60	0.455597	ENSBTAG00000001987
15	43080001	43090000	66	0.520577	ENSBTAG00000005278
15	43200001	43210000	65	0.439	ENSBTAG00000027722, ENSBTAG00000043305
15	45910001	45920000	219	0.0402929	ENSBTAG00000027525, ENSBTAG00000051921
15	45960001	45970000	225	0.0860084	ENSBTAG00000037603
15	45980001	45990000	224	0.119847	ENSBTAG00000053544
15	46010001	46020000	243	0.177339	ENSBTAG00000055066
15	46020001	46030000	200	0.103675	ENSBTAG00000035675, ENSBTAG00000042988
15	46030001	46040000	202	0.14561	ENSBTAG00000054618
15	46100001	46110000	202	0.191845	ENSBTAG00000021147
15	46130001	46140000	263	0.125392	ENSBTAG00000051394
15	47490001	47500000	207	0.151793	ENSBTAG00000049627
15	49990001	50000000	232	0.030329	ENSBTAG00000051323
15	52450001	52460000	72	0.49373	ENSBTAG00000019062
15	52720001	52730000	15	0.454598	ENSBTAG00000039050
15	52730001	52740000	42	0.526086	.
15	54750001	54760000	39	0.451606	.
15	55750001	55760000	50	0.453756	.
15	55760001	55770000	35	0.454277	ENSBTAG00000031609
15	55780001	55790000	52	0.504061	ENSBTAG00000031609
15	55910001	55920000	17	0.442334	ENSBTAG00000010826
15	55950001	55960000	32	0.45081	.
15	56690001	56700000	103	0.537842	.
15	57070001	57080000	84	0.459723	ENSBTAG00000021855
15	57170001	57180000	103	0.484811	ENSBTAG00000021855
15	58830001	58840000	35	0.452333	ENSBTAG00000003361
15	60990001	61000000	59	0.592023	.
15	62340001	62350000	27	0.511875	ENSBTAG00000023831
15	64970001	64980000	62	0.462524	ENSBTAG00000020980
15	66370001	66380000	90	0.437427	.
15	78850001	78860000	210	0.113052	.
15	79820001	79830000	217	0.0548244	ENSBTAG00000016146
15	80890001	80900000	14	0.60274	ENSBTAG00000053317
15	80900001	80910000	15	0.43137	ENSBTAG00000006493
15	81080001	81090000	67	0.468665	.
15	83270001	83280000	58	0.430766	ENSBTAG00000004583
16	3750001	3760000	59	0.446317	ENSBTAG00000012774
16	4440001	4450000	21	0.446965	.
16	4490001	4500000	48	0.646084	ENSBTAG00000038107
16	4580001	4590000	48	0.574074	.
16	4590001	4600000	52	0.637816	.
16	4600001	4610000	68	0.574201	.
16	4690001	4700000	65	0.497138	ENSBTAG00000019796
16	5320001	5330000	72	0.473249	.
16	6430001	6440000	24	0.439758	ENSBTAG00000016729
16	6470001	6480000	63	0.501455	ENSBTAG00000016729
16	6480001	6490000	60	0.43799	ENSBTAG00000016729
16	21140001	21150000	76	0.454615	ENSBTAG00000052073
16	23880001	23890000	79	0.526636	.
16	24540001	24550000	59	0.453858	ENSBTAG00000052412
16	24630001	24640000	64	0.452833	.
16	24780001	24790000	52	0.44777	.
16	25310001	25320000	53	0.451553	.
16	29410001	29420000	30	0.469122	.
16	29670001	29680000	25	0.45199	ENSBTAG00000053007
16	29760001	29770000	102	0.523391	.
16	30040001	30050000	68	0.546804	ENSBTAG00000022777
16	30100001	30110000	50	0.511549	ENSBTAG00000022777
16	32400001	32410000	50	0.471367	ENSBTAG00000007606
16	32420001	32430000	67	0.492956	ENSBTAG00000007606, ENSBTAG00000033136
16	32430001	32440000	52	0.553952	.
16	33040001	33050000	58	0.468195	.
16	33070001	33080000	73	0.518674	.
16	33160001	33170000	18	0.64452	.
16	39140001	39150000	55	0.474654	ENSBTAG00000020591
16	39150001	39160000	55	0.461256	ENSBTAG00000020591
16	39560001	39570000	82	0.488518	ENSBTAG00000014319
16	39570001	39580000	57	0.469196	ENSBTAG00000014319
16	39580001	39590000	68	0.574182	ENSBTAG00000014319
16	39590001	39600000	54	0.433361	ENSBTAG00000014319
16	39600001	39610000	67	0.5201	ENSBTAG00000014319
16	39610001	39620000	37	0.466502	ENSBTAG00000014319, ENSBTAG00000029886
16	39620001	39630000	42	0.515703	ENSBTAG00000014319, ENSBTAG00000029931
16	39630001	39640000	52	0.49179	ENSBTAG00000014319
16	40820001	40830000	60	0.461455	ENSBTAG00000002894
16	40830001	40840000	43	0.50607	ENSBTAG00000002894
16	40890001	40900000	48	0.542381	.
16	40950001	40960000	39	0.439695	.
16	40960001	40970000	66	0.501366	.
16	41100001	41110000	17	0.460477	.
16	41710001	41720000	62	0.430125	ENSBTAG00000002052, ENSBTAG00000005314
16	42280001	42290000	44	0.469648	.
16	42290001	42300000	60	0.46433	.
16	43850001	43860000	34	0.489796	ENSBTAG00000018984
16	43860001	43870000	18	0.527686	.
16	43870001	43880000	43	0.51543	.
16	43880001	43890000	37	0.506878	ENSBTAG00000042532
16	44350001	44360000	45	0.63762	ENSBTAG00000012605
16	46720001	46730000	79	0.432474	ENSBTAG00000011217
16	46730001	46740000	57	0.495965	ENSBTAG00000011217
16	46740001	46750000	41	0.491829	ENSBTAG00000011217
16	48040001	48050000	37	0.456832	.
16	48680001	48690000	21	0.459049	.
16	49350001	49360000	17	0.459245	ENSBTAG00000005812
16	49480001	49490000	14	0.498946	ENSBTAG00000020839
16	50420001	50430000	10	0.444792	ENSBTAG00000002464
16	50600001	50610000	11	0.633346	ENSBTAG00000014119
16	50940001	50950000	16	0.449599	ENSBTAG00000000212
16	51200001	51210000	15	0.464216	ENSBTAG00000007620, ENSBTAG00000007623
16	55070001	55080000	51	0.442185	ENSBTAG00000044117, ENSBTAG00000046799
16	55160001	55170000	57	0.496894	ENSBTAG00000024485
16	55170001	55180000	49	0.575374	ENSBTAG00000006925
16	55200001	55210000	43	0.547348	ENSBTAG00000004358, ENSBTAG00000006925
16	55660001	55670000	60	0.439065	ENSBTAG00000049490
16	56430001	56440000	55	0.438444	.
16	57750001	57760000	34	0.436963	ENSBTAG00000018303
16	57870001	57880000	72	0.515766	ENSBTAG00000018303
16	57940001	57950000	61	0.494065	ENSBTAG00000018303
16	58540001	58550000	66	0.526306	ENSBTAG00000013715
16	58550001	58560000	59	0.50057	ENSBTAG00000013715
16	58560001	58570000	76	0.529596	.
16	64590001	64600000	25	0.457841	ENSBTAG00000008003
16	64850001	64860000	45	0.453707	ENSBTAG00000019630
16	65510001	65520000	87	0.567385	ENSBTAG00000038079
16	65530001	65540000	52	0.443557	ENSBTAG00000038079
16	65550001	65560000	47	0.432121	ENSBTAG00000038079
16	66330001	66340000	48	0.47214	.
16	66980001	66990000	73	0.465461	ENSBTAG00000015235
16	73150001	73160000	73	0.472913	.
16	77520001	77530000	13	0.493019	ENSBTAG00000054124
17	7890001	7900000	77	0.453963	.
17	11640001	11650000	70	0.505012	.
17	21060001	21070000	55	0.437766	.
17	21070001	21080000	53	0.44693	.
17	32190001	32200000	11	0.430528	.
17	34540001	34550000	67	0.441775	ENSBTAG00000000125
17	34550001	34560000	50	0.465177	ENSBTAG00000000125
17	34560001	34570000	74	0.492769	ENSBTAG00000000125
17	34570001	34580000	60	0.438624	ENSBTAG00000000125
17	35500001	35510000	70	0.457189	ENSBTAG00000051886
17	39180001	39190000	47	0.47215	.
17	40250001	40260000	99	0.443979	.
17	41860001	41870000	69	0.508833	ENSBTAG00000004775
17	44130001	44140000	77	0.438133	.
17	67500001	67510000	52	0.432678	ENSBTAG00000012193
17	67510001	67520000	69	0.471222	ENSBTAG00000012193
17	67520001	67530000	69	0.4337	ENSBTAG00000012193
17	67530001	67540000	63	0.439646	ENSBTAG00000012193
17	67540001	67550000	57	0.461416	ENSBTAG00000012193
17	72340001	72350000	12	0.572013	ENSBTAG00000030979, ENSBTAG00000044198
18	2360001	2370000	14	0.432737	ENSBTAG00000034689
18	2380001	2390000	52	0.465947	ENSBTAG00000034689
18	2390001	2400000	46	0.522691	ENSBTAG00000034689
18	2720001	2730000	86	0.483235	ENSBTAG00000015427
18	2860001	2870000	44	0.437419	ENSBTAG00000006550, ENSBTAG00000015432
18	3390001	3400000	76	0.433286	.
18	8560001	8570000	48	0.433611	.
18	11110001	11120000	10	0.432851	ENSBTAG00000002639
18	12610001	12620000	33	0.446614	.
18	12740001	12750000	50	0.56716	.
18	12860001	12870000	43	0.442453	.
18	13490001	13500000	22	0.433594	.
18	13500001	13510000	38	0.519312	.
18	14030001	14040000	39	0.514308	ENSBTAG00000004568, ENSBTAG00000019184, ENSBTAG00000023752
[truncated: 459 more rows]

## Sheet: XPCLR Top1%
Chr	Start	End	SNP in bin	Average XPCLR	Gene
1	1170001	1180000	26	29.0715	.
1	3740001	3750000	11	25.3454	.
1	3760001	3770000	10	36.0603	ENSBTAG00000018855
1	3790001	3800000	14	24.925	ENSBTAG00000018855
1	4010001	4020000	19	26.681	ENSBTAG00000051337
1	5180001	5190000	13	26.6411	.
1	5650001	5660000	27	26.6061	.
1	5800001	5810000	24	24.1999	.
1	5810001	5820000	16	30.6964	.
1	5840001	5850000	23	41.2541	.
1	7050001	7060000	11	33.6369	ENSBTAG00000007444
1	10510001	10520000	23	32.2976	ENSBTAG00000017753
1	13690001	13700000	13	33.0532	.
1	16590001	16600000	20	32.7915	.
1	25650001	25660000	28	31.9566	.
1	25670001	25680000	10	25.2011	.
1	25780001	25790000	17	29.002	.
1	34780001	34790000	10	24.4404	.
1	35920001	35930000	10	24.6274	.
1	43210001	43220000	18	42.1846	.
1	43330001	43340000	15	26.6748	.
1	43800001	43810000	12	24.7378	.
1	44050001	44060000	10	31.3803	ENSBTAG00000013662
1	44100001	44110000	11	37.7079	ENSBTAG00000013663, ENSBTAG00000013664
1	44120001	44130000	12	25.7566	ENSBTAG00000013663, ENSBTAG00000013664
1	44150001	44160000	10	38.7678	ENSBTAG00000013663, ENSBTAG00000013664
1	44200001	44210000	13	30.3572	ENSBTAG00000013663, ENSBTAG00000013664
1	44220001	44230000	20	37.2657	ENSBTAG00000013663, ENSBTAG00000013664
1	44230001	44240000	52	49.1492	ENSBTAG00000013663, ENSBTAG00000013664
1	44250001	44260000	14	32.7411	ENSBTAG00000013663, ENSBTAG00000013664
1	44280001	44290000	15	36.5534	ENSBTAG00000013663, ENSBTAG00000013664
1	44290001	44300000	57	33.4085	ENSBTAG00000013663, ENSBTAG00000013664
1	44300001	44310000	42	32.8805	ENSBTAG00000013663, ENSBTAG00000013664
1	44310001	44320000	19	31.1131	ENSBTAG00000013663, ENSBTAG00000013664
1	44320001	44330000	16	35.2014	ENSBTAG00000013663, ENSBTAG00000013664
1	44330001	44340000	16	31.3159	ENSBTAG00000013663, ENSBTAG00000013664
1	44340001	44350000	11	35.6413	ENSBTAG00000013663, ENSBTAG00000013664
1	44380001	44390000	13	32.1455	ENSBTAG00000013663, ENSBTAG00000013664
1	44400001	44410000	13	35.2336	ENSBTAG00000013663, ENSBTAG00000013664
1	44420001	44430000	13	29.6329	ENSBTAG00000013663
1	44550001	44560000	14	37.1093	ENSBTAG00000015010
1	44600001	44610000	12	35.5052	ENSBTAG00000015010
1	44620001	44630000	14	30.1856	ENSBTAG00000004833
1	44660001	44670000	26	25.2352	ENSBTAG00000014302
1	44700001	44710000	11	31.7953	ENSBTAG00000034442
1	45590001	45600000	18	32.5456	.
1	50270001	50280000	22	30.3945	ENSBTAG00000013057
1	51270001	51280000	10	31.7894	.
1	51390001	51400000	12	26.0805	.
1	52220001	52230000	11	30.6582	ENSBTAG00000006893
1	54140001	54150000	62	37.2771	.
1	55000001	55010000	21	25.3719	.
1	55120001	55130000	15	27.1838	.
1	55260001	55270000	10	28.409	.
1	55880001	55890000	10	33.8896	.
1	56330001	56340000	17	30.5228	ENSBTAG00000014441
1	57980001	57990000	10	27.3203	ENSBTAG00000013909
1	59170001	59180000	13	28.1024	.
1	66540001	66550000	18	25.8896	ENSBTAG00000004705, ENSBTAG00000013118
1	70380001	70390000	41	36.4785	ENSBTAG00000001890
1	72820001	72830000	27	24.5022	.
1	73780001	73790000	10	24.9729	ENSBTAG00000019514
1	76780001	76790000	21	28.4907	.
1	77310001	77320000	15	38.7144	.
1	80540001	80550000	17	28.3555	ENSBTAG00000001265
1	82000001	82010000	17	30.6763	ENSBTAG00000005212
1	83660001	83670000	14	38.1402	ENSBTAG00000010394
1	85440001	85450000	13	37.8624	ENSBTAG00000049095
1	85960001	85970000	13	30.1316	.
1	86070001	86080000	17	32.0408	ENSBTAG00000016457
1	94350001	94360000	15	24.429	ENSBTAG00000031802
1	94830001	94840000	17	25.4354	ENSBTAG00000020073
1	95140001	95150000	13	35.1589	ENSBTAG00000019376
1	95360001	95370000	15	24.8239	ENSBTAG00000019376
1	95430001	95440000	11	35.529	.
1	95660001	95670000	38	32.3577	.
1	112580001	112590000	14	30.5384	ENSBTAG00000002075
1	114560001	114570000	11	27.0506	.
1	115530001	115540000	35	32.8545	.
1	136230001	136240000	13	28.4985	ENSBTAG00000018508
1	136240001	136250000	10	25.1276	ENSBTAG00000018508
1	136380001	136390000	42	24.1728	.
1	136800001	136810000	13	25.8082	.
1	143860001	143870000	10	30.0643	ENSBTAG00000003981
1	143900001	143910000	19	50.4434	.
1	148280001	148290000	15	25.8202	.
1	148460001	148470000	28	25.7348	ENSBTAG00000053201
1	148530001	148540000	23	25.3433	ENSBTAG00000014306
1	149470001	149480000	12	32.2391	ENSBTAG00000004791
1	149520001	149530000	14	46.6952	.
1	149570001	149580000	13	35.8294	ENSBTAG00000001771
1	149580001	149590000	13	32.1061	ENSBTAG00000001771
1	150360001	150370000	24	28.703	ENSBTAG00000042581
1	151390001	151400000	11	28.3807	ENSBTAG00000052589
1	151780001	151790000	26	24.8239	ENSBTAG00000049122
1	151840001	151850000	15	36.8314	ENSBTAG00000049122
1	152090001	152100000	71	24.7934	.
1	152260001	152270000	72	40.4851	ENSBTAG00000006479
1	152310001	152320000	10	27.3399	ENSBTAG00000023377
1	152330001	152340000	18	37.2346	ENSBTAG00000023377
1	152340001	152350000	20	31.419	ENSBTAG00000023377
1	152540001	152550000	15	27.8634	ENSBTAG00000040193
1	152680001	152690000	17	37.454	.
1	152710001	152720000	10	40.9379	ENSBTAG00000024815
1	153750001	153760000	12	29.8788	.
2	4580001	4590000	14	26.5595	.
2	4590001	4600000	20	25.5601	.
2	10070001	10080000	18	35.1692	.
2	10250001	10260000	13	31.0715	.
2	27830001	27840000	11	25.1586	.
2	27840001	27850000	14	26.3471	.
2	27850001	27860000	16	24.4741	.
2	27880001	27890000	23	30.5135	ENSBTAG00000017162
2	27890001	27900000	23	25.4033	ENSBTAG00000017162
2	31420001	31430000	14	34.2725	ENSBTAG00000005501
2	45510001	45520000	10	33.4987	.
2	51850001	51860000	63	25.869	.
2	53580001	53590000	18	24.25	ENSBTAG00000032289
2	61110001	61120000	14	25.3533	.
2	61400001	61410000	20	24.5553	ENSBTAG00000009949
2	63350001	63360000	20	35.465	.
2	63400001	63410000	22	31.9758	.
2	63500001	63510000	23	26.2927	.
2	63840001	63850000	11	24.9133	.
2	64010001	64020000	16	24.1947	.
2	64280001	64290000	15	24.4385	ENSBTAG00000005238
2	65460001	65470000	15	25.1635	.
2	65570001	65580000	12	32.5929	.
2	66570001	66580000	11	24.3413	.
2	68790001	68800000	11	24.3327	.
2	69100001	69110000	16	37.5379	.
2	70270001	70280000	21	36.7682	.
2	70340001	70350000	23	55.8578	.
2	70370001	70380000	42	25.3018	.
2	70380001	70390000	67	27.9529	.
2	70500001	70510000	15	28.4388	.
2	70560001	70570000	10	26.9693	.
2	70720001	70730000	13	27.79	.
2	70740001	70750000	12	24.7203	ENSBTAG00000018473
2	70840001	70850000	10	33.6707	.
2	75600001	75610000	57	37.0566	.
2	76170001	76180000	14	27.7503	ENSBTAG00000031898
2	77200001	77210000	45	27.8498	.
2	78590001	78600000	37	26.9576	.
2	88490001	88500000	12	35.4966	ENSBTAG00000009952, ENSBTAG00000019232
2	89360001	89370000	11	29.1376	ENSBTAG00000026812
2	94560001	94570000	20	26.9864	.
2	94580001	94590000	13	29.7615	.
2	95480001	95490000	84	34.4681	.
2	95530001	95540000	17	28.8332	.
2	97980001	97990000	11	28.2312	ENSBTAG00000010579
2	98150001	98160000	20	30.5433	.
2	100250001	100260000	13	43.1674	.
2	100560001	100570000	17	25.2791	.
2	100880001	100890000	41	24.3133	.
2	101090001	101100000	12	29.7882	ENSBTAG00000037804
2	102140001	102150000	12	37.6952	.
2	102210001	102220000	11	27.9809	.
2	103910001	103920000	15	25.1993	.
2	117020001	117030000	27	30.6587	ENSBTAG00000037640
2	118590001	118600000	19	29.8149	ENSBTAG00000040055
2	119850001	119860000	11	30.8109	ENSBTAG00000011964
2	121340001	121350000	12	26.5478	.
2	121510001	121520000	11	24.6095	.
2	125250001	125260000	14	29.6606	ENSBTAG00000043989
2	125340001	125350000	13	36.3031	ENSBTAG00000043989
2	125460001	125470000	42	24.752	ENSBTAG00000006225
2	125530001	125540000	33	34.5823	ENSBTAG00000003866
2	126450001	126460000	14	37.0277	ENSBTAG00000001024
2	126460001	126470000	10	30.3726	ENSBTAG00000001024
2	126500001	126510000	10	30.972	.
2	128760001	128770000	30	26.0149	ENSBTAG00000001100
2	130770001	130780000	32	25.8427	ENSBTAG00000001700
2	131200001	131210000	32	24.1965	ENSBTAG00000008951, ENSBTAG00000042825
2	131210001	131220000	32	24.9544	ENSBTAG00000008951
2	132290001	132300000	11	24.8479	ENSBTAG00000013511
2	132540001	132550000	16	29.4204	ENSBTAG00000046977
3	1280001	1290000	10	37.9276	ENSBTAG00000024534
3	3660001	3670000	23	25.0538	ENSBTAG00000012025
3	3870001	3880000	12	27.6902	.
3	4330001	4340000	12	28.9561	ENSBTAG00000053215
3	12450001	12460000	25	24.337	.
3	13010001	13020000	10	26.3696	.
3	19300001	19310000	15	28.324	.
3	19620001	19630000	13	26.851	ENSBTAG00000018074
3	19630001	19640000	11	34.3848	ENSBTAG00000018071, ENSBTAG00000018074
3	19740001	19750000	11	26.5965	ENSBTAG00000015336, ENSBTAG00000015345
3	19820001	19830000	25	24.9961	ENSBTAG00000000098
3	19830001	19840000	29	39.7123	ENSBTAG00000000098
3	19970001	19980000	12	25.6376	ENSBTAG00000050340
3	19980001	19990000	10	30.5566	ENSBTAG00000017135
3	20130001	20140000	10	38.4324	ENSBTAG00000015154
3	28230001	28240000	10	25.6036	ENSBTAG00000048546
3	28680001	28690000	12	24.3358	ENSBTAG00000012194
3	29100001	29110000	20	24.2252	.
3	29370001	29380000	14	44.5742	.
3	34430001	34440000	54	29.2473	ENSBTAG00000017124, ENSBTAG00000017129
3	34690001	34700000	15	24.3712	.
3	34840001	34850000	17	26.6644	ENSBTAG00000054598
3	35540001	35550000	22	29.6924	ENSBTAG00000031575
3	36250001	36260000	19	29.7389	.
3	36320001	36330000	35	29.9958	.
3	36670001	36680000	12	34.1768	.
3	36700001	36710000	15	32.0035	.
3	36720001	36730000	69	37.6116	.
3	36840001	36850000	44	25.6122	.
3	36940001	36950000	25	25.7804	.
3	37050001	37060000	50	28.1336	.
3	37080001	37090000	13	27.4971	.
3	37140001	37150000	11	28.3961	.
3	37880001	37890000	23	25.0932	.
3	38610001	38620000	23	42.4172	.
3	39430001	39440000	76	29.4807	.
3	39710001	39720000	10	26.6007	.
3	39750001	39760000	22	28.8339	ENSBTAG00000024288
3	39820001	39830000	12	31.5743	ENSBTAG00000019093
3	39830001	39840000	20	39.0202	ENSBTAG00000019093
3	39840001	39850000	17	44.7201	ENSBTAG00000019093
3	40540001	40550000	21	30.491	.
3	46110001	46120000	18	26.0831	ENSBTAG00000031358
3	46230001	46240000	14	29.866	ENSBTAG00000031358
3	46530001	46540000	31	30.6318	.
3	55300001	55310000	66	27.8874	.
3	56440001	56450000	11	31.8617	.
3	67430001	67440000	95	32.0674	ENSBTAG00000031012
3	67440001	67450000	95	30.4506	ENSBTAG00000031012
3	67540001	67550000	42	31.6472	ENSBTAG00000031012
3	71010001	71020000	11	24.1215	.
3	71910001	71920000	14	29.1113	.
3	76830001	76840000	13	25.0867	ENSBTAG00000020494, ENSBTAG00000030890
3	77360001	77370000	12	28.4156	.
3	77660001	77670000	10	32.5492	.
3	90880001	90890000	15	26.9193	.
3	91810001	91820000	14	26.9175	.
3	94340001	94350000	14	24.2444	ENSBTAG00000005337
3	94410001	94420000	14	24.5551	.
3	94580001	94590000	10	24.3747	ENSBTAG00000021170
3	94700001	94710000	10	27.2858	ENSBTAG00000021170
3	96970001	96980000	27	25.3534	.
3	96990001	97000000	57	36.8766	.
3	97000001	97010000	53	33.2438	.
3	97010001	97020000	42	25.8352	.
3	97120001	97130000	14	31.9976	.
3	97330001	97340000	10	27.3936	.
3	97980001	97990000	21	35.6651	ENSBTAG00000014225
3	98320001	98330000	13	34.2352	ENSBTAG00000054324
3	98360001	98370000	13	46.3571	ENSBTAG00000054324
3	98900001	98910000	12	42.3877	ENSBTAG00000019956
3	98990001	99000000	21	28.7373	ENSBTAG00000017844
3	99000001	99010000	22	25.7586	ENSBTAG00000005029
3	99010001	99020000	11	27.1502	ENSBTAG00000005029
3	99050001	99060000	14	35.8447	ENSBTAG00000002555
3	99060001	99070000	15	28.4237	ENSBTAG00000015647
3	99080001	99090000	15	29.005	ENSBTAG00000015647
3	99090001	99100000	14	31.8787	ENSBTAG00000015647
3	99100001	99110000	13	32.0613	.
3	99140001	99150000	11	24.7447	ENSBTAG00000028857
3	99150001	99160000	12	32.5614	.
3	99160001	99170000	16	24.906	.
3	99230001	99240000	23	34.9167	.
3	99400001	99410000	13	36.3892	.
3	99440001	99450000	22	57.9191	ENSBTAG00000000097
3	99490001	99500000	12	26.8245	ENSBTAG00000000094
3	99540001	99550000	20	24.3225	ENSBTAG00000019933
3	99760001	99770000	14	27.4371	ENSBTAG00000015891, ENSBTAG00000051338
3	99980001	99990000	29	27.4488	ENSBTAG00000002979
3	100200001	100210000	15	25.7336	ENSBTAG00000020444
3	100240001	100250000	15	25.7487	ENSBTAG00000020444
3	100270001	100280000	11	24.5454	ENSBTAG00000020444
3	100280001	100290000	94	40.5219	.
3	100470001	100480000	18	26.8092	ENSBTAG00000015346
3	100490001	100500000	16	27.6046	ENSBTAG00000015346
3	100500001	100510000	15	26.5904	ENSBTAG00000000497, ENSBTAG00000015346
3	100510001	100520000	11	32.3685	ENSBTAG00000000497
3	100640001	100650000	13	29.4415	ENSBTAG00000011244
3	100670001	100680000	11	28.4668	ENSBTAG00000011244
3	100680001	100690000	26	26.8273	ENSBTAG00000011244
3	100830001	100840000	13	30.9644	.
3	100910001	100920000	25	24.7522	ENSBTAG00000012648
3	100970001	100980000	19	32.1425	ENSBTAG00000012648
3	101390001	101400000	11	43.5418	ENSBTAG00000012355
3	101530001	101540000	40	33.375	ENSBTAG00000012355
3	101890001	101900000	28	50.1877	.
3	104320001	104330000	13	24.1123	ENSBTAG00000049296
3	104580001	104590000	32	27.6294	ENSBTAG00000020745
3	104600001	104610000	44	26.9555	ENSBTAG00000020745
3	105050001	105060000	14	33.2616	ENSBTAG00000001629
3	105140001	105150000	26	46.8366	ENSBTAG00000001629
3	105180001	105190000	13	34.1536	ENSBTAG00000001629
3	106760001	106770000	12	45.4063	ENSBTAG00000021024
3	109280001	109290000	20	24.9986	.
3	110310001	110320000	17	32.6553	.
3	111690001	111700000	12	25.1995	ENSBTAG00000005784
3	114910001	114920000	12	30.9639	.
3	114980001	114990000	12	25.4688	.
3	115930001	115940000	16	39.0727	.
3	118720001	118730000	35	24.1825	.
3	120330001	120340000	10	41.2434	ENSBTAG00000000784, ENSBTAG00000000785
3	120620001	120630000	23	26.4652	ENSBTAG00000009676
3	120950001	120960000	11	28.8438	ENSBTAG00000054669
4	8750001	8760000	11	32.1008	.
4	8810001	8820000	27	40.6798	ENSBTAG00000048337
4	9630001	9640000	12	29.2787	ENSBTAG00000034936
4	10070001	10080000	18	31.2656	ENSBTAG00000044023
4	10100001	10110000	18	25.2866	ENSBTAG00000044023
4	10980001	10990000	17	41.6753	.
4	11090001	11100000	20	27.7177	.
4	12480001	12490000	18	24.2458	ENSBTAG00000024426
4	13030001	13040000	11	28.0604	.
4	16250001	16260000	18	41.2799	ENSBTAG00000000799
4	16470001	16480000	16	26.4697	ENSBTAG00000045078
4	16570001	16580000	11	30.8177	.
4	21050001	21060000	12	30.2237	.
4	21800001	21810000	20	31.5316	.
4	21890001	21900000	15	24.1265	.
4	25860001	25870000	33	41.9134	.
4	25870001	25880000	11	28.7692	.
4	26870001	26880000	15	32.2011	.
4	27420001	27430000	15	28.0314	ENSBTAG00000003808
4	27430001	27440000	12	33.1879	ENSBTAG00000003808
4	27550001	27560000	14	27.2931	ENSBTAG00000003808
4	27620001	27630000	31	24.8772	ENSBTAG00000003808
4	27990001	28000000	16	27.5814	.
4	30280001	30290000	11	26.75	ENSBTAG00000014389
4	30410001	30420000	43	26.292	ENSBTAG00000013078
4	31010001	31020000	19	28.3784	ENSBTAG00000015539
4	31350001	31360000	14	26.114	.
4	31370001	31380000	17	31.2811	.
4	31750001	31760000	25	25.6489	ENSBTAG00000004575
4	32190001	32200000	18	32.8191	.
4	36500001	36510000	10	29.054	ENSBTAG00000018133
4	38780001	38790000	18	29.6195	.
4	39410001	39420000	21	31.4328	.
4	39750001	39760000	10	25.667	.
4	45480001	45490000	15	27.336	.
4	48790001	48800000	31	24.8059	ENSBTAG00000015547
4	48990001	49000000	38	40.0749	ENSBTAG00000011412
4	50500001	50510000	19	24.6385	ENSBTAG00000021469
4	51730001	51740000	12	24.2753	ENSBTAG00000006161
4	52150001	52160000	17	26.2414	.
4	52480001	52490000	46	24.9491	ENSBTAG00000014228
4	52570001	52580000	24	56.7181	ENSBTAG00000052168
4	52660001	52670000	20	45.0507	.
4	52830001	52840000	49	29.8589	.
4	58510001	58520000	12	28.3613	.
4	59140001	59150000	13	37.7202	.
4	59170001	59180000	18	28.9001	ENSBTAG00000042183
4	59280001	59290000	53	36.0201	.
4	59690001	59700000	81	25.3389	.
4	60860001	60870000	25	26.7017	ENSBTAG00000002011
4	62940001	62950000	12	24.7425	.
4	63140001	63150000	12	29.6442	.
4	63180001	63190000	10	28.8851	.
4	63240001	63250000	10	24.5318	.
4	63280001	63290000	12	35.4726	ENSBTAG00000006528
4	63320001	63330000	16	29.3037	ENSBTAG00000006528
4	63370001	63380000	30	26.6531	ENSBTAG00000006528
4	63400001	63410000	13	31.1558	ENSBTAG00000006528
4	63410001	63420000	20	30.9026	ENSBTAG00000006528
4	63420001	63430000	19	34.0063	ENSBTAG00000006528
4	63430001	63440000	14	38.017	ENSBTAG00000006528
4	63440001	63450000	28	41.9206	ENSBTAG00000006528
4	63450001	63460000	11	33.0919	ENSBTAG00000006528
4	63550001	63560000	16	24.8318	ENSBTAG00000006528
4	63630001	63640000	20	27.383	ENSBTAG00000006528
4	63910001	63920000	29	25.3572	ENSBTAG00000003115
4	63960001	63970000	24	33.9049	ENSBTAG00000003114
4	64750001	64760000	10	25.8712	ENSBTAG00000001976
4	65200001	65210000	12	24.9088	.
4	65210001	65220000	12	27.0582	.
4	65990001	66000000	23	34.1932	ENSBTAG00000000260
4	66170001	66180000	17	27.3422	.
4	66200001	66210000	16	25.71	ENSBTAG00000052317
4	66290001	66300000	15	32.622	ENSBTAG00000000521
4	66300001	66310000	12	33.6362	ENSBTAG00000000521
4	66320001	66330000	10	30.0737	ENSBTAG00000000521, ENSBTAG00000007870
4	66370001	66380000	16	24.8022	ENSBTAG00000016223
4	71220001	71230000	16	26.0567	ENSBTAG00000015303
4	71230001	71240000	24	27.3173	ENSBTAG00000015303
4	71260001	71270000	22	35.6687	ENSBTAG00000015303
4	71320001	71330000	19	33.7517	.
4	71360001	71370000	17	33.1158	.
4	71410001	71420000	28	24.8974	.
4	71520001	71530000	15	25.0155	.
4	71600001	71610000	36	36.1076	.
4	72560001	72570000	19	26.7773	.
4	73620001	73630000	11	28.2234	.
4	74220001	74230000	17	25.8109	.
4	74230001	74240000	23	29.4357	.
4	78770001	78780000	14	31.541	ENSBTAG00000010671
4	78980001	78990000	15	30.3738	ENSBTAG00000010671
4	78990001	79000000	29	42.0393	ENSBTAG00000010671
4	82580001	82590000	42	24.5703	.
4	83880001	83890000	11	25.2315	.
4	87280001	87290000	19	24.621	ENSBTAG00000005110
4	98190001	98200000	16	27.1506	.
4	98270001	98280000	11	25.8984	.
4	98370001	98380000	14	30.3264	.
4	101120001	101130000	48	26.1944	ENSBTAG00000019980
4	102590001	102600000	20	29.9373	ENSBTAG00000021073
4	102870001	102880000	12	32.6407	ENSBTAG00000053406
4	102890001	102900000	16	24.4782	.
4	103610001	103620000	16	28.5114	.
4	107490001	107500000	14	25.0002	.
4	108840001	108850000	10	24.1301	.
4	113380001	113390000	35	27.9689	.
5	3580001	3590000	16	28.9529	.
5	3770001	3780000	28	32.9807	.
5	4320001	4330000	51	25.0382	.
5	7290001	7300000	19	24.8105	.
5	8050001	8060000	56	24.1334	.
5	12760001	12770000	11	28.0546	ENSBTAG00000045764
5	13500001	13510000	41	25.062	.
5	13830001	13840000	21	47.3656	.
5	13870001	13880000	12	28.7751	.
5	14260001	14270000	18	33.079	.
5	18850001	18860000	25	26.7506	.
5	25130001	25140000	10	24.9326	ENSBTAG00000019946
5	28130001	28140000	18	29.8635	ENSBTAG00000021339
5	28150001	28160000	41	38.5564	ENSBTAG00000021339
5	28330001	28340000	11	32.8508	ENSBTAG00000017950
5	31110001	31120000	15	25.4953	ENSBTAG00000002693, ENSBTAG00000042166, ENSBTAG00000042536, ENSBTAG00000054897
5	36380001	36390000	17	24.9555	ENSBTAG00000032148
5	40980001	40990000	10	33.7605	ENSBTAG00000043962
5	48330001	48340000	16	29.8145	ENSBTAG00000044017
5	49200001	49210000	17	24.1196	.
5	52120001	52130000	10	38.534	.
5	52150001	52160000	18	28.6465	.
5	52170001	52180000	20	35.036	.
5	56140001	56150000	10	24.4322	ENSBTAG00000018361
5	56360001	56370000	15	26.0426	ENSBTAG00000014659
5	56420001	56430000	11	25.8582	.
5	57980001	57990000	27	25.5769	.
5	64820001	64830000	12	27.5919	ENSBTAG00000004145
5	65220001	65230000	14	24.9508	ENSBTAG00000003239
5	65530001	65540000	51	26.3462	ENSBTAG00000002490
5	65560001	65570000	14	32.9009	.
5	65620001	65630000	13	27.9342	ENSBTAG00000019409
5	66220001	66230000	10	34.2267	ENSBTAG00000011082
5	66280001	66290000	10	27.7482	.
5	66390001	66400000	12	24.6833	.
5	66480001	66490000	16	24.8099	.
5	67790001	67800000	19	26.8808	ENSBTAG00000020933
5	67950001	67960000	23	27.544	ENSBTAG00000013912
5	88550001	88560000	20	27.3652	ENSBTAG00000019603
5	88600001	88610000	18	31.591	ENSBTAG00000013333
5	88790001	88800000	11	25.3357	ENSBTAG00000010530
5	89610001	89620000	48	30.2474	.
5	92210001	92220000	16	33.0516	.
5	98270001	98280000	11	33.9105	.
5	98290001	98300000	14	33.8587	.
5	104150001	104160000	10	24.9073	ENSBTAG00000014764
5	106690001	106700000	12	29.9221	ENSBTAG00000049163
5	106970001	106980000	14	48.3935	ENSBTAG00000050785
5	107020001	107030000	12	29.1599	.
5	107350001	107360000	10	25.1047	ENSBTAG00000008553
5	107380001	107390000	15	31.4642	ENSBTAG00000008553
5	107470001	107480000	10	34.3325	ENSBTAG00000008554
5	107560001	107570000	10	33.5885	.
5	107690001	107700000	21	38.2075	ENSBTAG00000005221
5	108730001	108740000	22	25.5413	ENSBTAG00000010660
5	109010001	109020000	17	35.0387	ENSBTAG00000009704
5	110310001	110320000	14	28.5738	ENSBTAG00000010157
5	111490001	111500000	20	26.7233	ENSBTAG00000021076
5	111860001	111870000	36	24.9727	.
5	111870001	111880000	25	29.8757	.
5	112580001	112590000	16	27.2536	ENSBTAG00000006429, ENSBTAG00000042638
5	113130001	113140000	18	38.6126	ENSBTAG00000000662
5	113720001	113730000	19	27.6778	ENSBTAG00000019290
5	114120001	114130000	27	27.5734	.
5	115710001	115720000	20	24.3751	ENSBTAG00000010590
5	119900001	119910000	11	27.7991	ENSBTAG00000016050
6	960001	970000	16	26.7743	.
6	17320001	17330000	29	25.6789	ENSBTAG00000016805
6	17340001	17350000	11	24.8549	ENSBTAG00000016805
6	23550001	23560000	71	27.1237	ENSBTAG00000016005
6	23920001	23930000	13	27.8241	.
6	25440001	25450000	56	28.2274	.
6	27940001	27950000	16	29.3882	.
6	29030001	29040000	15	31.4643	.
6	30330001	30340000	16	24.9299	ENSBTAG00000017061
6	33310001	33320000	22	30.7011	.
6	33500001	33510000	12	33.6995	ENSBTAG00000019808
6	36510001	36520000	10	24.7176	ENSBTAG00000017704
6	37380001	37390000	14	28.8081	ENSBTAG00000046561
6	37450001	37460000	22	27.0498	ENSBTAG00000046561
6	38450001	38460000	11	32.1764	.
6	38630001	38640000	17	35.3792	.
6	38730001	38740000	26	29.562	.
6	38770001	38780000	16	27.2367	.
6	38830001	38840000	16	29.8897	.
6	38880001	38890000	25	45.8567	.
6	38890001	38900000	14	24.2109	.
6	39490001	39500000	12	25.8989	.
6	39510001	39520000	12	25.3887	.
6	39680001	39690000	14	27.2562	.
6	39690001	39700000	12	32.4431	.
6	39790001	39800000	20	25.3513	ENSBTAG00000005108
6	39820001	39830000	17	27.0202	ENSBTAG00000005108
6	40050001	40060000	14	34.2664	ENSBTAG00000005108
6	40060001	40070000	21	36.7667	ENSBTAG00000005108
6	40070001	40080000	16	46.7527	ENSBTAG00000005108
6	40220001	40230000	14	28.4668	ENSBTAG00000033351
6	40430001	40440000	16	25.9482	ENSBTAG00000047743
6	46260001	46270000	11	25.2698	.
6	46540001	46550000	16	25.0273	.
6	51320001	51330000	39	27.7136	.
6	51370001	51380000	21	26.6874	.
6	51380001	51390000	20	24.1237	.
6	51400001	51410000	18	26.3077	.
6	51470001	51480000	11	24.9421	.
6	51530001	51540000	64	33.2239	.
6	54480001	54490000	11	37.6075	.
6	54540001	54550000	11	29.9802	.
6	56740001	56750000	15	27.8892	ENSBTAG00000001491
6	58180001	58190000	10	24.374	ENSBTAG00000015649
6	59220001	59230000	16	27.0057	ENSBTAG00000013451
6	59560001	59570000	13	35.5517	ENSBTAG00000002356
6	62080001	62090000	11	25.9254	.
6	62180001	62190000	25	24.8976	.
6	67670001	67680000	45	29.8041	ENSBTAG00000021347
6	78120001	78130000	14	25.4749	.
6	82150001	82160000	14	30.936	.
6	84400001	84410000	11	43.2048	ENSBTAG00000054846
6	85680001	85690000	99	35.857	.
6	88460001	88470000	14	33.4943	.
6	88850001	88860000	27	32.6594	.
6	92930001	92940000	16	29.5535	.
6	94680001	94690000	17	39.1103	ENSBTAG00000014324
6	110040001	110050000	11	25.266	.
6	110380001	110390000	38	31.4856	.
6	111550001	111560000	49	28.9109	.
6	112740001	112750000	44	25.78	.
7	5100001	5110000	10	31.1028	ENSBTAG00000002347
7	8240001	8250000	64	33.3303	ENSBTAG00000055037
7	12610001	12620000	10	28.1092	ENSBTAG00000015114, ENSBTAG00000015116
7	21640001	21650000	10	29.6137	ENSBTAG00000025477
7	21880001	21890000	13	27.2115	ENSBTAG00000031235
7	22520001	22530000	20	25.3974	ENSBTAG00000019708
7	22910001	22920000	15	24.4095	ENSBTAG00000000682
7	22970001	22980000	21	38.0734	ENSBTAG00000000682
7	23170001	23180000	19	35.9645	ENSBTAG00000005961
7	23890001	23900000	15	26.4775	.
7	23930001	23940000	46	26.7254	.
7	24380001	24390000	20	32.0456	ENSBTAG00000048309, ENSBTAG00000051108
7	24400001	24410000	30	28.1397	ENSBTAG00000051190
7	24480001	24490000	17	42.3307	ENSBTAG00000016145
7	25310001	25320000	27	28.6721	.
7	25500001	25510000	17	27.1995	ENSBTAG00000015307
7	26610001	26620000	41	27.7346	ENSBTAG00000000329
7	26920001	26930000	31	59.7538	ENSBTAG00000017835, ENSBTAG00000051246
7	26960001	26970000	13	35.0506	ENSBTAG00000006797
7	29330001	29340000	29	27.2769	.
7	29340001	29350000	29	30.7738	.
7	29390001	29400000	17	25.0892	.
7	29520001	29530000	15	37.0372	.
7	29530001	29540000	17	41.6616	.
7	29670001	29680000	11	24.2064	.
7	30420001	30430000	21	37.8713	ENSBTAG00000013184, ENSBTAG00000048849
7	30430001	30440000	23	34.6121	ENSBTAG00000013184
7	30440001	30450000	16	41.0501	ENSBTAG00000013184
7	31480001	31490000	10	29.5479	ENSBTAG00000021971
7	31630001	31640000	20	30.9212	ENSBTAG00000019881
7	31710001	31720000	14	27.1081	.
7	31720001	31730000	23	26.8192	.
7	31730001	31740000	35	27.7527	.
7	31790001	31800000	18	27.0326	ENSBTAG00000014320
7	31930001	31940000	13	24.27	.
7	33360001	33370000	18	26.2751	ENSBTAG00000050473
7	33680001	33690000	16	28.8104	.
7	34460001	34470000	52	29.2396	.
7	39060001	39070000	14	26.8019	.
7	44580001	44590000	20	33.7644	ENSBTAG00000030616
7	44800001	44810000	42	24.7079	.
7	44810001	44820000	14	38.9413	.
7	48340001	48350000	55	24.7897	.
7	48400001	48410000	41	26.7923	ENSBTAG00000003502
7	48680001	48690000	37	31.7665	ENSBTAG00000003502
7	48740001	48750000	15	37.6989	ENSBTAG00000003502
7	48820001	48830000	27	34.9629	ENSBTAG00000003502
7	48860001	48870000	12	37.7573	ENSBTAG00000003502
7	48890001	48900000	29	51.0892	ENSBTAG00000003502
7	48950001	48960000	39	32.2016	.
7	48990001	49000000	26	73.4313	.
7	49020001	49030000	11	31.4164	.
7	49050001	49060000	10	40.4948	.
7	49080001	49090000	12	28.3142	ENSBTAG00000002796
7	49110001	49120000	12	33.7482	ENSBTAG00000002796
7	49130001	49140000	17	32.9332	ENSBTAG00000002796
7	49930001	49940000	37	24.8031	ENSBTAG00000014182
7	52280001	52290000	53	30.5373	ENSBTAG00000030474, ENSBTAG00000049493
7	52610001	52620000	10	25.9401	ENSBTAG00000030499
7	53180001	53190000	12	29.3738	ENSBTAG00000047747
7	53540001	53550000	10	30.5506	.
7	53710001	53720000	11	28.0587	ENSBTAG00000005198
7	57430001	57440000	18	36.7222	ENSBTAG00000011642
7	57580001	57590000	15	26.9904	.
7	58250001	58260000	14	25.5089	ENSBTAG00000001862
7	58900001	58910000	35	29.1849	ENSBTAG00000003349
7	59000001	59010000	37	27.9581	ENSBTAG00000003349, ENSBTAG00000053960
7	60510001	60520000	25	37.6946	ENSBTAG00000004896
7	60550001	60560000	12	46.1917	ENSBTAG00000004896
7	60710001	60720000	11	36.8652	ENSBTAG00000019948
7	60740001	60750000	11	28.9571	ENSBTAG00000019948, ENSBTAG00000019950
7	60880001	60890000	21	24.2635	ENSBTAG00000005326
7	61390001	61400000	12	30.4133	ENSBTAG00000012771
7	65280001	65290000	14	39.5525	.
7	69250001	69260000	12	31.3705	ENSBTAG00000020491
7	69260001	69270000	16	31.7801	ENSBTAG00000020491
7	69310001	69320000	13	31.8803	.
7	69320001	69330000	11	35.8195	ENSBTAG00000010359, ENSBTAG00000010363
7	69540001	69550000	11	33.2405	.
7	70230001	70240000	19	33.5441	.
7	77650001	77660000	11	27.0328	.
7	81910001	81920000	12	24.954	.
7	82040001	82050000	20	32.7927	ENSBTAG00000038117
7	90460001	90470000	30	24.6223	ENSBTAG00000006031
7	98440001	98450000	41	25.0987	.
7	102330001	102340000	13	31.0929	.
7	104360001	104370000	12	27.1742	.
7	104370001	104380000	12	25.3612	.
7	104380001	104390000	12	32.5832	.
7	106440001	106450000	18	25.6999	.
7	108050001	108060000	26	28.4989	ENSBTAG00000003051
7	108670001	108680000	19	33.0457	.
8	6320001	6330000	27	34.6207	.
8	7480001	7490000	26	25.4059	.
8	9200001	9210000	19	25.3832	.
8	13720001	13730000	34	25.386	.
8	14960001	14970000	13	27.0698	.
8	18120001	18130000	10	25.1786	.
8	21340001	21350000	45	25.8894	.
8	21520001	21530000	13	26.6413	.
8	22920001	22930000	17	28.0073	.
8	25690001	25700000	11	24.9959	ENSBTAG00000002997
8	25710001	25720000	10	27.1066	ENSBTAG00000002997
8	26040001	26050000	18	27.0712	.
8	31620001	31630000	15	33.4386	.
8	39670001	39680000	22	24.8943	ENSBTAG00000018667
8	43310001	43320000	13	26.5962	.
8	44370001	44380000	11	33.4205	.
8	52050001	52060000	15	26.2305	ENSBTAG00000008101
8	53560001	53570000	29	28.4967	ENSBTAG00000021127
8	53610001	53620000	10	32.7037	ENSBTAG00000021127
8	53820001	53830000	12	27.9995	ENSBTAG00000009789
8	53870001	53880000	18	25.405	ENSBTAG00000009789
8	53880001	53890000	10	43.4113	ENSBTAG00000009789
8	54460001	54470000	23	24.7637	.
8	54550001	54560000	13	32.4332	.
8	54650001	54660000	15	28.5892	.
8	54670001	54680000	52	30.3385	.
8	54680001	54690000	20	30.8233	.
8	54770001	54780000	81	28.8056	.
8	54870001	54880000	45	27.1975	.
8	54890001	54900000	66	44.8551	.
8	55320001	55330000	20	25.8152	.
8	58760001	58770000	19	27.3198	.
8	59050001	59060000	15	26.8049	.
8	59120001	59130000	15	32.048	.
8	59330001	59340000	11	27.7475	ENSBTAG00000015000, ENSBTAG00000015005
8	59640001	59650000	18	29.2393	ENSBTAG00000011402
8	59650001	59660000	15	25.006	ENSBTAG00000011402
8	60370001	60380000	62	27.6304	ENSBTAG00000000076, ENSBTAG00000045397, ENSBTAG00000054769
8	60400001	60410000	56	37.3136	ENSBTAG00000000076
8	60540001	60550000	11	33.5579	.
8	63130001	63140000	14	32.1324	.
8	64140001	64150000	16	25.9971	ENSBTAG00000018035
8	70860001	70870000	14	24.3881	.
8	72240001	72250000	10	35.4699	.
8	72510001	72520000	19	28.9374	ENSBTAG00000015513
8	82440001	82450000	11	40.4176	.
8	85440001	85450000	19	25.5689	.
8	88980001	88990000	11	31.1185	ENSBTAG00000011375
8	89000001	89010000	56	41.129	ENSBTAG00000011375
8	89200001	89210000	46	38.0656	.
8	89220001	89230000	100	30.0096	.
8	89450001	89460000	42	25.5985	.
8	89720001	89730000	19	26.5849	ENSBTAG00000003044
8	90150001	90160000	24	25.3727	ENSBTAG00000021235
8	95530001	95540000	14	24.4395	ENSBTAG00000034867
8	96180001	96190000	18	47.7211	.
8	96370001	96380000	21	31.3885	.
8	96400001	96410000	13	25.7055	.
8	101190001	101200000	10	28.1178	.
8	102260001	102270000	67	28.8308	.
8	102420001	102430000	45	38.36	ENSBTAG00000005116
8	110610001	110620000	13	26.7873	ENSBTAG00000017803
9	7530001	7540000	29	24.8454	.
9	7540001	7550000	30	29.4391	.
9	7550001	7560000	44	25.5391	.
9	12180001	12190000	21	24.5159	.
9	13170001	13180000	11	24.1001	.
9	13200001	13210000	14	38.1186	ENSBTAG00000013222
9	13230001	13240000	22	31.2497	ENSBTAG00000013222
9	13290001	13300000	16	27.2427	ENSBTAG00000013222
9	13390001	13400000	14	36.8055	.
9	13760001	13770000	30	25.5523	.
9	14120001	14130000	23	24.5569	.
9	23210001	23220000	33	24.5084	ENSBTAG00000005681
9	26330001	26340000	11	29.3474	.
9	29030001	29040000	19	27.8517	.
9	34040001	34050000	40	27.0077	.
9	44060001	44070000	21	29.1533	.
9	44490001	44500000	12	32.3348	.
9	51000001	51010000	12	26.6123	.
9	62100001	62110000	12	25.3476	.
9	64580001	64590000	45	33.7412	.
9	64710001	64720000	16	29.1492	.
9	64900001	64910000	41	27.9145	.
9	66950001	66960000	13	24.2659	.
9	68330001	68340000	11	31.796	ENSBTAG00000021361
9	68340001	68350000	12	30.865	.
9	68350001	68360000	14	25.5826	.
9	68380001	68390000	22	31.0211	.
9	68630001	68640000	26	25.6958	.
9	68870001	68880000	13	55.627	.
9	69230001	69240000	15	28.9503	ENSBTAG00000000240
9	69340001	69350000	21	31.4614	.
9	69360001	69370000	13	34.2423	.
9	69760001	69770000	49	31.3234	ENSBTAG00000021830
9	69780001	69790000	13	32.3766	ENSBTAG00000021830
9	70140001	70150000	13	32.1731	.
9	70250001	70260000	41	32.6691	ENSBTAG00000019460
9	70600001	70610000	20	31.2388	ENSBTAG00000050147
9	72210001	72220000	36	38.014	ENSBTAG00000019002
9	73110001	73120000	18	27.9103	.
9	74730001	74740000	13	29.2192	ENSBTAG00000009065
9	75170001	75180000	17	26.2433	.
9	75700001	75710000	18	24.1186	.
9	75740001	75750000	17	31.4077	ENSBTAG00000000436
9	75770001	75780000	21	37.0769	ENSBTAG00000044558
9	75780001	75790000	21	26.9243	.
9	75790001	75800000	13	26.4472	.
9	78230001	78240000	13	24.1168	.
9	78260001	78270000	20	40.5233	.
9	79550001	79560000	11	32.6176	.
9	82130001	82140000	14	27.9761	ENSBTAG00000009665
9	84560001	84570000	12	32.3517	ENSBTAG00000021107
9	84640001	84650000	10	25.1598	ENSBTAG00000021107
9	89210001	89220000	13	30.6413	.
9	92320001	92330000	14	26.3256	.
9	92340001	92350000	11	33.9985	.
9	92430001	92440000	22	25.2422	.
9	95190001	95200000	16	25.2683	ENSBTAG00000010347
9	96610001	96620000	24	27.081	ENSBTAG00000001271
9	96730001	96740000	10	25.6335	ENSBTAG00000020079
9	101980001	101990000	12	24.8818	ENSBTAG00000031481
10	1070001	1080000	10	25.7817	.
10	1080001	1090000	15	24.6799	.
10	1140001	1150000	15	26.1826	ENSBTAG00000012804
10	1270001	1280000	22	25.6763	ENSBTAG00000018852
10	1280001	1290000	10	28.4539	ENSBTAG00000018852
10	1950001	1960000	10	26.0042	.
10	8010001	8020000	42	27.0829	.
10	11850001	11860000	11	25.5315	.
10	13870001	13880000	10	26.2985	.
10	15060001	15070000	16	28.3594	ENSBTAG00000005565
10	15280001	15290000	22	37.283	.
10	15600001	15610000	45	32.3312	.
10	15930001	15940000	16	27.0832	.
10	16840001	16850000	33	25.4053	.
10	16990001	17000000	15	26.2243	.
10	17020001	17030000	10	24.152	.
10	17070001	17080000	57	24.8242	.
10	17210001	17220000	15	25.2684	.
10	17420001	17430000	35	24.5023	.
10	17450001	17460000	25	26.7345	.
10	17470001	17480000	13	27.0174	.
10	17650001	17660000	17	26.7121	.
10	17710001	17720000	33	48.8249	.
10	17720001	17730000	10	24.3791	.
10	17940001	17950000	65	24.8953	.
10	18010001	18020000	29	25.1265	.
10	18090001	18100000	49	31.6792	.
10	18140001	18150000	12	24.5345	.
10	21200001	21210000	39	29.6765	.
10	26970001	26980000	78	38.3831	.
10	32780001	32790000	12	30.7565	.
10	33130001	33140000	11	26.4917	.
10	36590001	36600000	13	26.3506	ENSBTAG00000010380
10	36630001	36640000	30	27.6649	.
10	37600001	37610000	12	34.6271	ENSBTAG00000008863
10	41020001	41030000	73	26.6533	.
10	41100001	41110000	11	31.0956	.
10	53170001	53180000	10	27.521	.
10	65730001	65740000	25	38.3291	ENSBTAG00000019924
10	68930001	68940000	11	26.9507	.
10	76470001	76480000	27	27.7974	.
10	76570001	76580000	12	30.7976	ENSBTAG00000009641
10	77820001	77830000	11	42.617	ENSBTAG00000019819
10	79700001	79710000	20	32.3241	ENSBTAG00000018971
10	79740001	79750000	20	52.2156	ENSBTAG00000018971
10	79760001	79770000	18	25.1089	ENSBTAG00000018971
10	79790001	79800000	17	24.165	ENSBTAG00000018971
10	79800001	79810000	17	34.1396	ENSBTAG00000018971
10	79820001	79830000	11	27.5725	ENSBTAG00000018971
10	79950001	79960000	13	27.5003	ENSBTAG00000018971
10	81030001	81040000	19	25.2672	.
10	82650001	82660000	13	25.0082	ENSBTAG00000012565
10	88650001	88660000	14	25.1273	ENSBTAG00000020477
10	89780001	89790000	13	29.511	ENSBTAG00000050101
10	100390001	100400000	15	27.1424	ENSBTAG00000009994
10	101550001	101560000	11	26.5665	ENSBTAG00000013136
10	101860001	101870000	30	27.4341	ENSBTAG00000005426
10	101980001	101990000	11	30.7602	.
10	102000001	102010000	15	24.7586	ENSBTAG00000025644
10	102100001	102110000	30	38.6085	.
10	102260001	102270000	15	26.6791	ENSBTAG00000006392
10	102630001	102640000	22	27.1432	ENSBTAG00000010906
10	102670001	102680000	22	28.2367	ENSBTAG00000010906
10	102860001	102870000	11	31.7162	ENSBTAG00000012545, ENSBTAG00000015385
11	170001	180000	17	29.3656	ENSBTAG00000020646
11	350001	360000	12	30.2531	ENSBTAG00000012099
11	3160001	3170000	13	34.1626	ENSBTAG00000006744
11	5290001	5300000	64	40.381	.
11	6520001	6530000	23	50.843	ENSBTAG00000054755
11	6530001	6540000	14	25.1789	ENSBTAG00000054755
11	6560001	6570000	43	24.3717	.
11	32550001	32560000	11	27.1628	ENSBTAG00000046199
11	36840001	36850000	20	27.6871	ENSBTAG00000006852
11	37450001	37460000	14	24.3535	ENSBTAG00000011101
11	37750001	37760000	43	28.6497	ENSBTAG00000011104
11	37780001	37790000	11	37.4894	ENSBTAG00000011104
11	37790001	37800000	13	29.206	ENSBTAG00000011104
11	37800001	37810000	16	25.8408	.
11	37820001	37830000	14	29.07	.
11	37830001	37840000	11	28.7707	.
11	37840001	37850000	28	39.9861	.
11	37910001	37920000	28	25.1954	.
11	37930001	37940000	25	29.669	ENSBTAG00000000295
11	37950001	37960000	14	32.3366	ENSBTAG00000000295
11	38030001	38040000	16	32.7607	ENSBTAG00000017469
11	38110001	38120000	11	55.0237	ENSBTAG00000017469
11	38140001	38150000	13	35.862	.
11	38300001	38310000	12	28.1507	ENSBTAG00000008909
11	38480001	38490000	15	28.3244	ENSBTAG00000017448
11	38520001	38530000	10	24.8857	ENSBTAG00000017448
11	38640001	38650000	12	34.2753	ENSBTAG00000029903
11	38660001	38670000	20	24.2531	.
11	39030001	39040000	21	25.606	ENSBTAG00000012394
11	39040001	39050000	11	35.3305	ENSBTAG00000012394
11	39330001	39340000	132	50.6339	.
11	39580001	39590000	51	32.1358	.
11	39910001	39920000	10	29.3328	.
11	39940001	39950000	16	25.0226	.
11	40830001	40840000	11	32.0662	ENSBTAG00000005870
11	41350001	41360000	39	36.6543	.
11	46490001	46500000	25	55.1453	ENSBTAG00000010349
11	46520001	46530000	15	43.4485	.
11	46810001	46820000	11	37.8834	ENSBTAG00000019665
11	46840001	46850000	14	42.6142	.
11	47380001	47390000	13	31.6777	ENSBTAG00000002866
11	47830001	47840000	43	24.6748	.
11	48130001	48140000	23	26.3001	ENSBTAG00000021140
11	48150001	48160000	65	27.3674	ENSBTAG00000021140
11	48400001	48410000	26	27.6542	ENSBTAG00000013580
11	48500001	48510000	50	39.7189	.
11	48570001	48580000	18	44.2991	ENSBTAG00000004824
11	48580001	48590000	10	28.7528	ENSBTAG00000004824
11	48590001	48600000	16	45.0628	ENSBTAG00000004824
11	48630001	48640000	28	28.5696	ENSBTAG00000004824, ENSBTAG00000054778
11	48940001	48950000	22	32.1612	.
11	48970001	48980000	11	36.053	ENSBTAG00000011601
11	49070001	49080000	12	24.7232	.
11	49110001	49120000	10	44.1927	ENSBTAG00000024000
11	49620001	49630000	10	27.0967	ENSBTAG00000021935
11	49760001	49770000	10	30.171	ENSBTAG00000010111
11	50120001	50130000	18	31.2133	ENSBTAG00000052823
11	50380001	50390000	28	38.8264	ENSBTAG00000049566
11	50400001	50410000	11	30.5179	ENSBTAG00000049566
11	50410001	50420000	13	25.8231	ENSBTAG00000049566
11	50710001	50720000	13	41.099	.
11	59000001	59010000	35	24.8798	.
11	59400001	59410000	19	25.4001	.
11	59850001	59860000	17	37.4149	ENSBTAG00000006025
11	59860001	59870000	17	26.0296	ENSBTAG00000006027
11	60040001	60050000	11	29.1611	ENSBTAG00000006027
11	60300001	60310000	42	56.2875	.
11	60780001	60790000	12	25.0029	.
11	60800001	60810000	12	50.1735	.
11	60970001	60980000	17	31.5499	.
11	60990001	61000000	20	26.7477	.
11	61230001	61240000	18	26.8686	ENSBTAG00000044173
11	61240001	61250000	19	29.081	ENSBTAG00000044173
11	61310001	61320000	15	33.2691	ENSBTAG00000044173
11	61320001	61330000	26	37.049	ENSBTAG00000044173
11	61330001	61340000	11	34.4225	ENSBTAG00000044173
11	61340001	61350000	13	30.6285	ENSBTAG00000044173
11	61360001	61370000	20	47.7684	ENSBTAG00000044173
11	61370001	61380000	12	25.0045	ENSBTAG00000044173
11	61380001	61390000	21	46.4999	ENSBTAG00000044173
11	61400001	61410000	11	43.0506	ENSBTAG00000044173
11	61410001	61420000	17	26.883	ENSBTAG00000044173
11	61420001	61430000	24	40.0757	ENSBTAG00000044173
11	61450001	61460000	26	33.1261	ENSBTAG00000044173
11	61460001	61470000	10	39.0506	ENSBTAG00000044173
11	61470001	61480000	11	37.6144	ENSBTAG00000044173
11	61480001	61490000	12	25.8684	ENSBTAG00000044173
11	61580001	61590000	11	30.0546	.
11	61640001	61650000	10	26.0946	.
11	61720001	61730000	12	34.8231	ENSBTAG00000005151
11	61870001	61880000	10	30.7385	ENSBTAG00000005151
11	62000001	62010000	12	28.3984	ENSBTAG00000005151
11	62180001	62190000	25	32.5666	.
11	62260001	62270000	21	33.811	.
11	62360001	62370000	17	30.8125	ENSBTAG00000000115
11	62400001	62410000	12	28.8908	ENSBTAG00000000115
11	62410001	62420000	12	28.0099	ENSBTAG00000000115
11	62450001	62460000	17	26.8765	.
11	62500001	62510000	17	24.4769	.
11	62510001	62520000	26	29.6274	ENSBTAG00000020865
11	62770001	62780000	32	31.8736	ENSBTAG00000048449
11	62850001	62860000	28	42.5636	ENSBTAG00000055296
11	62860001	62870000	13	24.8955	ENSBTAG00000055296
11	62880001	62890000	16	29.4355	.
11	62910001	62920000	11	28.9744	.
11	62960001	62970000	13	28.4752	ENSBTAG00000009299
11	62970001	62980000	10	26.14	ENSBTAG00000009299
11	63070001	63080000	10	33.4446	.
11	63100001	63110000	16	33.2327	.
11	63110001	63120000	20	28.9673	.
11	63210001	63220000	13	25.2816	.
11	63220001	63230000	14	28.509	.
11	63490001	63500000	18	29.5191	ENSBTAG00000016720
11	63750001	63760000	16	29.5093	ENSBTAG00000019456
11	66630001	66640000	60	46.0237	ENSBTAG00000010619
11	69250001	69260000	12	24.1855	ENSBTAG00000054158
11	75580001	75590000	17	25.2177	.
11	75820001	75830000	19	28.0869	.
11	76080001	76090000	12	24.0961	.
11	76420001	76430000	20	24.3898	.
11	76520001	76530000	22	28.3001	.
11	78180001	78190000	14	28.4001	ENSBTAG00000031014
11	81830001	81840000	10	30.3992	ENSBTAG00000012779
11	93120001	93130000	14	39.8685	ENSBTAG00000016367
11	100260001	100270000	22	25.193	ENSBTAG00000020313
11	101190001	101200000	11	25.0899	.
11	101790001	101800000	41	37.7655	ENSBTAG00000020791
11	101930001	101940000	22	27.9035	.
11	102000001	102010000	10	39.3671	ENSBTAG00000000382
11	102010001	102020000	11	24.2531	ENSBTAG00000000382
11	102130001	102140000	17	26.8008	ENSBTAG00000000382
12	7420001	7430000	14	24.9634	.
12	10340001	10350000	20	33.6997	.
12	13840001	13850000	18	32.8092	.
12	14420001	14430000	18	25.2965	.
12	15120001	15130000	14	28.3665	ENSBTAG00000009415
12	15440001	15450000	12	32.484	.
12	15610001	15620000	22	27.6955	ENSBTAG00000017907
12	15640001	15650000	10	38.6451	ENSBTAG00000017907
12	18020001	18030000	19	30.8811	.
12	19010001	19020000	13	41.6636	ENSBTAG00000007329, ENSBTAG00000049254
12	19030001	19040000	11	33.494	ENSBTAG00000007329
12	19050001	19060000	12	29.4277	ENSBTAG00000007329, ENSBTAG00000013159
12	19640001	19650000	10	28.9151	.
12	20040001	20050000	10	34.9037	.
12	20500001	20510000	10	27.9046	.
12	20800001	20810000	17	25.9029	ENSBTAG00000005284
12	20880001	20890000	15	25.675	ENSBTAG00000002970
12	21030001	21040000	19	31.8655	ENSBTAG00000008053
12	22910001	22920000	12	24.2951	ENSBTAG00000034033
12	23050001	23060000	16	35.3268	.
12	23100001	23110000	24	37.7495	.
12	23170001	23180000	14	27.2065	ENSBTAG00000010951
12	24700001	24710000	11	26.7348	ENSBTAG00000011850
12	24720001	24730000	18	27.3571	ENSBTAG00000011850
12	24790001	24800000	18	32.1548	ENSBTAG00000007589
12	25450001	25460000	13	29.5648	ENSBTAG00000053984
12	25550001	25560000	13	31.881	ENSBTAG00000053984
12	25570001	25580000	11	39.938	ENSBTAG00000053984
12	27250001	27260000	23	34.0871	.
12	27410001	27420000	11	28.0875	.
12	27730001	27740000	18	26.8312	.
12	27740001	27750000	22	24.8153	.
12	28000001	28010000	14	24.5217	ENSBTAG00000021815
12	28180001	28190000	11	32.3577	.
12	28190001	28200000	13	28.1068	.
12	28210001	28220000	12	42.9833	.
12	29660001	29670000	52	24.2556	ENSBTAG00000033412
12	29680001	29690000	15	29.5256	ENSBTAG00000033412
12	32590001	32600000	12	27.1599	.
12	34200001	34210000	13	35.6547	ENSBTAG00000019545
12	34750001	34760000	13	43.9213	.
12	34770001	34780000	18	28.9731	.
12	34840001	34850000	19	41.1815	.
12	34870001	34880000	16	28.8055	.
12	35540001	35550000	14	30.7248	ENSBTAG00000006177
12	35570001	35580000	19	32.1442	ENSBTAG00000006177
12	36210001	36220000	18	36.3562	.
12	36360001	36370000	20	38.7335	ENSBTAG00000003922
12	36430001	36440000	20	24.9096	ENSBTAG00000025400
12	37040001	37050000	14	25.4114	.
12	37330001	37340000	46	26.1839	.
12	37880001	37890000	31	26.4177	.
12	37890001	37900000	25	25.6618	.
12	37910001	37920000	13	24.9075	.
12	38010001	38020000	11	31.001	.
12	38020001	38030000	14	30.3583	.
12	38140001	38150000	12	41.6337	.
12	38190001	38200000	13	27.882	.
12	38300001	38310000	10	50.9237	.
12	38360001	38370000	14	37.4865	.
12	38430001	38440000	12	43.4454	.
12	38480001	38490000	11	34.8969	.
12	38780001	38790000	33	32.414	.
12	39140001	39150000	14	29.3747	.
12	39160001	39170000	14	41.014	.
12	39600001	39610000	27	28.0794	.
12	40160001	40170000	16	31.0475	.
12	46450001	46460000	20	32.9187	ENSBTAG00000043985
12	46670001	46680000	19	25.3937	.
12	54700001	54710000	18	32.9036	ENSBTAG00000052145
12	55130001	55140000	12	24.5232	.
12	55380001	55390000	12	28.7876	.
12	63030001	63040000	15	26.4955	.
12	64640001	64650000	13	41.6532	.
12	67820001	67830000	17	24.1666	ENSBTAG00000040347
13	4080001	4090000	12	26.3232	.
13	13580001	13590000	15	28.4832	.
13	18200001	18210000	11	30.0438	ENSBTAG00000055226
13	25670001	25680000	14	29.7119	.
13	25680001	25690000	14	31.7395	.
13	25800001	25810000	17	35.2681	ENSBTAG00000015569
13	25810001	25820000	22	35.8815	ENSBTAG00000015569, ENSBTAG00000051543
13	26890001	26900000	16	28.2438	.
13	35410001	35420000	13	28.0006	ENSBTAG00000055307
13	35580001	35590000	19	28.7485	.
13	35920001	35930000	23	27.8249	.
13	36210001	36220000	27	25.4259	.
13	37320001	37330000	12	25.1351	.
13	38600001	38610000	15	31.8584	ENSBTAG00000008964
13	38640001	38650000	14	26.5369	ENSBTAG00000008964
13	39280001	39290000	30	29.6461	ENSBTAG00000011882
13	39480001	39490000	25	25.0087	ENSBTAG00000020382
13	40510001	40520000	50	40.1572	ENSBTAG00000020988
13	40910001	40920000	25	35.5784	ENSBTAG00000006742
13	40960001	40970000	13	27.3951	.
13	40980001	40990000	26	32.778	.
13	40990001	41000000	29	47.7666	.
13	41010001	41020000	11	24.9371	.
13	41930001	41940000	11	24.8683	.
13	42290001	42300000	13	25.915	.
13	42780001	42790000	13	35.3158	ENSBTAG00000004625
13	42850001	42860000	11	36.4498	ENSBTAG00000001420
13	42930001	42940000	22	35.5796	ENSBTAG00000005316
13	43390001	43400000	23	44.4048	ENSBTAG00000037509
13	43400001	43410000	24	34.9122	ENSBTAG00000037509
13	43410001	43420000	19	30.9426	ENSBTAG00000017938
13	43420001	43430000	38	49.6937	ENSBTAG00000017938, ENSBTAG00000054273
13	43530001	43540000	60	33.827	.
13	43580001	43590000	16	29.6585	ENSBTAG00000022571
13	43620001	43630000	22	24.2439	ENSBTAG00000022564
13	44140001	44150000	13	41.8427	.
13	44150001	44160000	15	26.7328	.
13	44300001	44310000	12	39.0875	.
13	44340001	44350000	11	28.5139	.
13	44570001	44580000	11	24.9838	.
13	45180001	45190000	19	28.2332	.
13	45480001	45490000	18	24.6078	.
13	45810001	45820000	24	25.8588	.
13	45870001	45880000	17	30.178	.
13	45880001	45890000	21	29.2215	.
13	45980001	45990000	25	27.8256	.
13	46020001	46030000	18	30.7199	.
13	46050001	46060000	13	31.3921	ENSBTAG00000014194
13	46320001	46330000	12	33.6155	ENSBTAG00000000683, ENSBTAG00000004075
13	46330001	46340000	13	43.5444	ENSBTAG00000014917
13	46510001	46520000	19	33.8412	.
13	46700001	46710000	19	25.5411	ENSBTAG00000006531
13	46870001	46880000	12	24.6631	ENSBTAG00000002578
13	47200001	47210000	20	25.6601	ENSBTAG00000032366, ENSBTAG00000051124
13	47680001	47690000	59	29.0972	.
13	48120001	48130000	13	27.8118	ENSBTAG00000001314, ENSBTAG00000014623
13	48560001	48570000	11	24.5834	.
13	48800001	48810000	16	28.3126	.
13	48960001	48970000	10	24.3526	.
13	49340001	49350000	10	25.9538	.
13	49410001	49420000	13	25.6043	.
13	49820001	49830000	13	24.6362	.
13	50260001	50270000	29	24.9876	.
13	51020001	51030000	10	29.7826	.
13	51100001	51110000	13	25.7574	.
13	51190001	51200000	10	26.4454	.
13	51280001	51290000	16	28.1781	ENSBTAG00000007920, ENSBTAG00000029793
13	51300001	51310000	14	25.0481	ENSBTAG00000007920, ENSBTAG00000053268
13	51660001	51670000	18	27.6988	ENSBTAG00000003848
13	51750001	51760000	16	25.2995	.
13	52020001	52030000	10	28.9105	ENSBTAG00000020454
13	52140001	52150000	10	31.2205	ENSBTAG00000011425
13	52200001	52210000	18	27.285	ENSBTAG00000011425
13	52270001	52280000	12	28.0036	ENSBTAG00000011425
13	52430001	52440000	11	39.6367	ENSBTAG00000037757
13	52560001	52570000	15	26.0943	ENSBTAG00000018811
13	52700001	52710000	12	25.318	ENSBTAG00000037464
13	52720001	52730000	12	24.328	ENSBTAG00000037464
13	52730001	52740000	20	34.3976	.
13	52790001	52800000	12	31.5662	ENSBTAG00000001785
13	52830001	52840000	12	55.1219	ENSBTAG00000001785
13	52840001	52850000	33	34.5467	.
13	52850001	52860000	49	90.4543	.
13	52870001	52880000	16	34.387	.
13	52890001	52900000	10	31.5996	.
13	52930001	52940000	10	26.3595	.
13	52940001	52950000	12	30.4358	.
13	54430001	54440000	10	30.3147	.
13	54500001	54510000	19	25.5682	ENSBTAG00000006002
13	54540001	54550000	10	30.3865	ENSBTAG00000015581, ENSBTAG00000046520
13	55140001	55150000	10	34.9453	ENSBTAG00000047991
13	56750001	56760000	15	31.263	ENSBTAG00000015080
13	57080001	57090000	10	26.602	ENSBTAG00000012109
13	57130001	57140000	14	40.3074	.
13	57150001	57160000	28	33.538	ENSBTAG00000011940
13	57190001	57200000	20	25.5918	ENSBTAG00000011940
13	57390001	57400000	13	24.2705	ENSBTAG00000018783, ENSBTAG00000018784
13	57440001	57450000	16	31.5175	.
13	71400001	71410000	26	26.3575	ENSBTAG00000000309
13	73600001	73610000	23	35.6804	.
13	78330001	78340000	14	29.9999	.
13	78530001	78540000	19	28.7467	ENSBTAG00000006616
13	78830001	78840000	21	34.3582	ENSBTAG00000000340
13	78860001	78870000	20	29.4931	ENSBTAG00000007721
13	80210001	80220000	16	40.0745	.
13	80230001	80240000	30	44.5743	.
13	80540001	80550000	11	46.9745	.
13	80980001	80990000	11	28.9766	ENSBTAG00000007917
13	81020001	81030000	13	24.5145	ENSBTAG00000007917
14	4220001	4230000	15	32.0926	.
14	15950001	15960000	30	27.695	ENSBTAG00000013537
14	26720001	26730000	24	25.7094	.
14	30310001	30320000	15	25.136	.
14	44610001	44620000	21	30.866	.
14	44730001	44740000	11	28.8669	ENSBTAG00000047661
14	63460001	63470000	22	25.7301	.
14	64520001	64530000	14	30.1482	ENSBTAG00000012357
14	65090001	65100000	13	24.174	ENSBTAG00000012357
14	70600001	70610000	18	26.4716	.
14	72820001	72830000	14	24.2028	.
15	15270001	15280000	10	26.3945	.
15	19420001	19430000	11	28.9603	.
15	19520001	19530000	18	26.2434	.
15	19710001	19720000	14	29.5944	.
15	19860001	19870000	13	25.0904	.
15	20050001	20060000	29	24.7717	.
15	20850001	20860000	17	24.4029	.
15	20980001	20990000	13	32.878	.
15	25580001	25590000	14	25.3135	.
15	25820001	25830000	19	26.9937	ENSBTAG00000000977
15	26240001	26250000	14	25.1208	.
15	26690001	26700000	18	31.2385	.
15	26800001	26810000	13	33.8614	.
15	26840001	26850000	13	38.4248	.
15	29250001	29260000	11	26.4576	ENSBTAG00000006690
15	30490001	30500000	18	29.7613	.
15	34770001	34780000	16	29.3372	ENSBTAG00000005424
15	38290001	38300000	16	24.181	.
15	38340001	38350000	14	25.4135	ENSBTAG00000009359
15	42970001	42980000	44	26.0621	ENSBTAG00000001987
15	43240001	43250000	53	30.4717	.
15	43810001	43820000	11	25.4776	ENSBTAG00000005356
15	44370001	44380000	18	27.189	ENSBTAG00000004863
15	52340001	52350000	10	25.0187	.
15	52400001	52410000	23	26.6799	ENSBTAG00000019062
15	52410001	52420000	14	32.357	ENSBTAG00000019062
15	52760001	52770000	25	39.6359	.
15	53960001	53970000	39	24.4868	.
15	54140001	54150000	10	31.5971	ENSBTAG00000000727
15	54820001	54830000	17	26.4682	ENSBTAG00000001028
15	55760001	55770000	25	27.3933	ENSBTAG00000031609
15	55780001	55790000	40	25.4744	ENSBTAG00000031609
15	55850001	55860000	10	24.3392	ENSBTAG00000010826
15	56540001	56550000	11	33.0092	ENSBTAG00000003955
15	58160001	58170000	10	28.7931	ENSBTAG00000002606
15	60640001	60650000	21	28.0772	.
15	60920001	60930000	20	28.5811	.
15	61090001	61100000	14	26.353	.
15	61360001	61370000	14	26.5724	ENSBTAG00000020956
15	63740001	63750000	25	26.4649	ENSBTAG00000008617
15	65120001	65130000	16	27.9885	.
15	65180001	65190000	27	27.7523	ENSBTAG00000017150
15	65320001	65330000	13	24.6473	.
15	65900001	65910000	17	24.3882	ENSBTAG00000012628
15	66310001	66320000	17	27.2803	.
15	66570001	66580000	17	33.0842	ENSBTAG00000044158
15	66670001	66680000	19	25.4828	ENSBTAG00000044158
15	66680001	66690000	10	36.1508	ENSBTAG00000044158
15	66950001	66960000	12	24.8296	ENSBTAG00000036009
15	81640001	81650000	17	26.6099	ENSBTAG00000050945
15	83830001	83840000	17	28.8371	.
16	560001	570000	79	46.5606	ENSBTAG00000015517
16	3750001	3760000	15	42.3154	ENSBTAG00000012774
16	4590001	4600000	14	24.8656	.
16	4790001	4800000	20	29.2412	.
16	7310001	7320000	24	25.0624	.
16	22500001	22510000	34	25.2514	.
16	23450001	23460000	10	25.9531	.
16	23590001	23600000	40	24.9718	ENSBTAG00000012582
16	23800001	23810000	14	27.5039	.
16	23890001	23900000	14	31.7792	.
16	23980001	23990000	45	24.2663	.
16	24160001	24170000	20	25.2066	.
16	24530001	24540000	13	31.7432	ENSBTAG00000052412
16	24560001	24570000	11	34.3205	ENSBTAG00000052412
16	24590001	24600000	24	30.8953	.
16	24610001	24620000	14	30.27	.
16	24620001	24630000	10	26.4982	.
16	24630001	24640000	17	35.6509	.
16	24650001	24660000	23	25.3005	.
16	24720001	24730000	14	45.0324	.
16	24800001	24810000	13	24.1203	.
16	24870001	24880000	22	31.1665	.
16	25030001	25040000	15	25.8725	.
16	26090001	26100000	11	24.9394	ENSBTAG00000018824
16	32120001	32130000	10	31.8202	.
16	32560001	32570000	22	24.2675	ENSBTAG00000001478
16	38040001	38050000	44	27.4844	.
16	46360001	46370000	16	30.2011	.
16	48050001	48060000	10	26.1981	.
16	48550001	48560000	66	25.939	.
16	55210001	55220000	18	32.4197	ENSBTAG00000004358
16	55230001	55240000	11	29.0951	ENSBTAG00000004358, ENSBTAG00000004361, ENSBTAG00000042180, ENSBTAG00000042217, ENSBTAG00000042339, ENSBTAG00000042504, ENSBTAG00000042931, ENSBTAG00000042974, ENSBTAG00000043207, ENSBTAG00000043268, ENSBTAG00000043378, ENSBTAG00000043432, ENSBTAG00000049517, ENSBTAG00000050891
16	55790001	55800000	14	27.6279	.
16	56060001	56070000	38	27.256	ENSBTAG00000024482
16	62930001	62940000	14	25.9544	ENSBTAG00000020887
16	63640001	63650000	10	24.6543	ENSBTAG00000004305
16	64810001	64820000	15	24.9781	ENSBTAG00000019630
16	64840001	64850000	18	37.0402	ENSBTAG00000019630
16	65570001	65580000	13	24.6311	ENSBTAG00000038079
16	66560001	66570000	74	27.6501	.
16	67040001	67050000	40	31.6721	ENSBTAG00000015235
16	70830001	70840000	12	29.4239	.
16	74020001	74030000	19	29.4107	.
17	120001	130000	23	26.5214	.
17	3410001	3420000	13	30.288	.
17	4720001	4730000	11	26.4196	ENSBTAG00000008438
17	12420001	12430000	11	29.7193	ENSBTAG00000012738
17	22570001	22580000	10	25.2507	.
17	34710001	34720000	17	25.0963	ENSBTAG00000000125
17	42240001	42250000	10	31.0928	ENSBTAG00000043959
17	43710001	43720000	67	24.2755	.
17	49150001	49160000	45	25.5241	.
17	60040001	60050000	19	42.0047	.
17	63050001	63060000	27	27.3075	ENSBTAG00000016338
17	63690001	63700000	13	40.1023	ENSBTAG00000002697, ENSBTAG00000002698
17	66610001	66620000	13	24.8654	.
17	68100001	68110000	15	24.3321	.
17	68170001	68180000	33	28.4916	ENSBTAG00000047107
17	69570001	69580000	60	37.2693	ENSBTAG00000002770
17	69850001	69860000	10	26.903	ENSBTAG00000009963
18	2090001	2100000	14	27.5889	ENSBTAG00000004460
18	2250001	2260000	12	33.3432	ENSBTAG00000016878
18	4220001	4230000	53	31.7553	.
18	4570001	4580000	10	36.9583	ENSBTAG00000001010
18	11760001	11770000	14	38.7907	ENSBTAG00000016079
18	12540001	12550000	14	28.4204	ENSBTAG00000051264
18	13340001	13350000	16	26.9203	ENSBTAG00000010151
18	13510001	13520000	12	26.0411	.
18	18500001	18510000	25	29.2424	ENSBTAG00000016640
18	21420001	21430000	26	27.0402	.
18	22290001	22300000	12	27.3181	ENSBTAG00000012501
18	25410001	25420000	22	54.117	.
18	37500001	37510000	21	25.2565	.
18	42540001	42550000	32	27.6456	.
18	43730001	43740000	10	31.0621	.
18	44220001	44230000	19	24.3898	.
18	44270001	44280000	14	36.412	.
18	49040001	49050000	10	27.3843	ENSBTAG00000005390
18	49820001	49830000	10	24.9067	ENSBTAG00000004751
18	50440001	50450000	18	31.2797	ENSBTAG00000003168, ENSBTAG00000054384
18	51950001	51960000	47	38.5673	ENSBTAG00000011815
18	60910001	60920000	30	24.1197	ENSBTAG00000038149
19	9380001	9390000	25	30.3756	ENSBTAG00000020119
19	9420001	9430000	18	27.2226	ENSBTAG00000001166
19	9560001	9570000	11	33.9396	ENSBTAG00000010167
19	12190001	12200000	39	31.8852	ENSBTAG00000002663
19	17580001	17590000	13	25.5702	ENSBTAG00000015527
19	19410001	19420000	17	29.6192	ENSBTAG00000006894
19	26470001	26480000	23	29.8453	.
19	28520001	28530000	20	42.3871	ENSBTAG00000012137
19	28620001	28630000	25	30.1319	ENSBTAG00000012137
19	28680001	28690000	14	25.8336	ENSBTAG00000017815
19	28780001	28790000	10	47.1574	ENSBTAG00000017815
19	28870001	28880000	16	32.7995	ENSBTAG00000017823
19	28890001	28900000	29	31.7541	ENSBTAG00000000120, ENSBTAG00000017823
19	29660001	29670000	12	29.7474	ENSBTAG00000021780, ENSBTAG00000046919
19	31040001	31050000	11	25.7611	.
19	31580001	31590000	29	24.1634	.
19	32140001	32150000	16	25.8735	ENSBTAG00000015294
19	32370001	32380000	38	24.3088	.
19	32550001	32560000	18	30.2722	.
19	32610001	32620000	13	31.0693	.
19	32620001	32630000	11	32.389	.
19	32650001	32660000	13	28.1297	.
19	33290001	33300000	19	35.7554	ENSBTAG00000013273
19	36130001	36140000	21	24.1368	ENSBTAG00000009835
19	36810001	36820000	46	43.3667	ENSBTAG00000018699
19	37340001	37350000	18	25.6302	ENSBTAG00000000033
19	37790001	37800000	10	25.2484	ENSBTAG00000014663, ENSBTAG00000049508, ENSBTAG00000053430
19	37820001	37830000	11	25.4118	.
19	38780001	38790000	12	42.0221	ENSBTAG00000006586
19	38820001	38830000	21	29.0775	ENSBTAG00000011435
19	39480001	39490000	12	30.7997	ENSBTAG00000030587
19	40190001	40200000	13	24.5168	ENSBTAG00000011003
19	40290001	40300000	11	35.5192	ENSBTAG00000010070
19	40690001	40700000	19	25.09	ENSBTAG00000007958
19	40880001	40890000	19	29.9973	.
19	40890001	40900000	14	31.2721	.
19	41430001	41440000	15	36.1655	ENSBTAG00000040229, ENSBTAG00000050842
19	41530001	41540000	17	27.1519	.
19	41600001	41610000	40	29.5076	.
19	43000001	43010000	10	26.2167	ENSBTAG00000015136, ENSBTAG00000049300
19	43330001	43340000	49	28.6351	ENSBTAG00000049633
19	43350001	43360000	21	41.0137	.
19	43890001	43900000	17	25.6136	ENSBTAG00000016252
19	44530001	44540000	38	36.4104	ENSBTAG00000004036
19	44560001	44570000	16	28.3699	ENSBTAG00000013526, ENSBTAG00000016736
19	44580001	44590000	22	25.1124	ENSBTAG00000013526
19	44960001	44970000	19	35.5417	.
19	46210001	46220000	11	25.9618	ENSBTAG00000002726
19	56380001	56390000	15	28.1918	ENSBTAG00000021231
19	57590001	57600000	24	24.1504	.
19	59240001	59250000	18	25.1094	.
19	59530001	59540000	31	24.6371	.
19	62120001	62130000	21	26.5403	.
19	62590001	62600000	14	31.547	ENSBTAG00000033680
19	62880001	62890000	29	30.5069	ENSBTAG00000001061
20	3110001	3120000	11	34.4322	ENSBTAG00000024801
20	3130001	3140000	13	33.6545	ENSBTAG00000024801
20	4230001	4240000	19	36.0244	.
20	5480001	5490000	11	57.9733	.
20	8440001	8450000	16	27.1637	ENSBTAG00000003377
20	8460001	8470000	16	24.3818	.
20	10040001	10050000	26	26.4645	ENSBTAG00000000363
20	12300001	12310000	16	24.3512	.
20	31710001	31720000	11	28.9064	.
20	31730001	31740000	26	25.4513	.
20	31850001	31860000	17	31.5813	.
20	32080001	32090000	10	27.5627	ENSBTAG00000001335
20	37630001	37640000	11	26.4006	ENSBTAG00000018245
20	40460001	40470000	10	26.0488	.
20	40690001	40700000	43	27.1315	.
20	48840001	48850000	40	29.3875	ENSBTAG00000002845
20	49830001	49840000	18	43.9316	.
20	53150001	53160000	11	24.2199	.
20	53240001	53250000	10	25.2771	.
20	53760001	53770000	15	31.4928	ENSBTAG00000037844
20	55880001	55890000	43	36.1764	.
20	59280001	59290000	10	45.1514	ENSBTAG00000021972
20	59740001	59750000	13	24.8945	.
20	64510001	64520000	21	24.9994	.
20	67370001	67380000	30	28.497	.
20	67990001	68000000	22	26.1934	ENSBTAG00000018460
20	68700001	68710000	14	25.8763	.
21	5680001	5690000	16	32.0529	.
21	8040001	8050000	18	30.1439	ENSBTAG00000021527
21	11790001	11800000	14	46.7551	.
21	33270001	33280000	18	38.3627	ENSBTAG00000021293
21	33960001	33970000	26	24.9798	.
21	35590001	35600000	23	45.4715	.
21	36460001	36470000	13	24.4116	.
21	37720001	37730000	68	27.6238	ENSBTAG00000045428
21	41850001	41860000	10	34.3232	ENSBTAG00000022847
21	43810001	43820000	10	30.1631	.
21	43930001	43940000	15	26.2153	.
21	44700001	44710000	20	24.6537	.
21	44880001	44890000	13	34.3734	ENSBTAG00000013981
21	44890001	44900000	15	35.382	ENSBTAG00000013981
21	44930001	44940000	14	40.1347	ENSBTAG00000003419, ENSBTAG00000053208
21	45060001	45070000	15	26.671	.
21	45070001	45080000	25	47.0401	.
21	45200001	45210000	10	27.9826	ENSBTAG00000020164
21	45370001	45380000	15	28.172	ENSBTAG00000009681
21	45450001	45460000	11	25.9963	ENSBTAG00000009682
21	45530001	45540000	34	26.3694	.
21	45770001	45780000	14	26.1036	ENSBTAG00000001282, ENSBTAG00000027013
21	45990001	46000000	20	29.7318	.
21	46080001	46090000	10	35.0124	.
21	46110001	46120000	11	28.7619	.
21	50620001	50630000	10	27.2888	.
21	62010001	62020000	20	24.3401	.
21	67020001	67030000	18	31.8854	ENSBTAG00000007007
21	67340001	67350000	18	25.214	ENSBTAG00000002336
22	3280001	3290000	20	24.7123	.
22	6980001	6990000	14	39.3394	ENSBTAG00000014700
22	7010001	7020000	11	30.5384	ENSBTAG00000014700
22	7040001	7050000	12	34.82	ENSBTAG00000054555
22	21170001	21180000	18	29.7945	.
22	30080001	30090000	17	32.4403	ENSBTAG00000052330
22	30140001	30150000	13	24.1002	ENSBTAG00000052330
22	30200001	30210000	12	39.0858	.
22	30480001	30490000	14	30.9282	ENSBTAG00000016533
22	34880001	34890000	12	26.6527	.
22	35690001	35700000	36	42.8437	.
22	35830001	35840000	16	33.2735	ENSBTAG00000010581
22	37170001	37180000	14	30.312	ENSBTAG00000021835
22	37240001	37250000	44	26.525	ENSBTAG00000021835
22	37490001	37500000	14	25.2456	ENSBTAG00000011287
22	39350001	39360000	16	24.4422	ENSBTAG00000021911
22	39410001	39420000	16	30.5665	.
22	39480001	39490000	13	30.5713	.
22	39540001	39550000	37	75.7035	.
22	39590001	39600000	14	28.1318	.
22	42110001	42120000	17	29.4974	.
22	43220001	43230000	13	29.2799	ENSBTAG00000022004
22	43650001	43660000	14	35.1646	ENSBTAG00000020802, ENSBTAG00000048558
22	43950001	43960000	18	38.3168	ENSBTAG00000010999
22	43980001	43990000	40	25.4093	ENSBTAG00000010999
22	44030001	44040000	18	29.0846	ENSBTAG00000014091
22	44140001	44150000	34	25.1267	ENSBTAG00000014091
22	44150001	44160000	33	29.2432	ENSBTAG00000014091
22	44460001	44470000	13	24.4559	.
22	44540001	44550000	17	24.4445	ENSBTAG00000010029
22	44590001	44600000	19	39.1477	ENSBTAG00000010029
22	44640001	44650000	12	24.467	ENSBTAG00000010029
22	44810001	44820000	13	27.2766	ENSBTAG00000010029
22	45110001	45120000	17	31.9667	ENSBTAG00000010029
22	45130001	45140000	14	25.2834	ENSBTAG00000010029
22	45180001	45190000	13	24.6491	ENSBTAG00000010029
22	45610001	45620000	38	27.4274	.
22	47140001	47150000	17	40.3058	ENSBTAG00000010027
22	47970001	47980000	14	24.7524	ENSBTAG00000011345
22	50220001	50230000	14	26.0136	ENSBTAG00000006330
22	50580001	50590000	17	36.5517	.
22	55640001	55650000	16	24.2828	ENSBTAG00000018600
22	55810001	55820000	25	36.4106	ENSBTAG00000003328
22	55950001	55960000	20	25.1326	ENSBTAG00000006614
22	56300001	56310000	23	40.5123	ENSBTAG00000019121, ENSBTAG00000021645
22	56540001	56550000	20	26.5787	ENSBTAG00000004512, ENSBTAG00000045748
22	59210001	59220000	18	30.4411	.
23	14850001	14860000	58	40.9403	.
23	15760001	15770000	21	31.0999	.
23	18180001	18190000	15	24.9542	.
23	18300001	18310000	12	24.9285	ENSBTAG00000032887
23	18330001	18340000	15	24.1068	ENSBTAG00000032887
23	18980001	18990000	11	35.461	.
23	19020001	19030000	27	31.3896	.
23	19030001	19040000	14	44.5228	.
23	19070001	19080000	34	41.6446	.
23	19230001	19240000	15	28.4889	ENSBTAG00000010244
23	35900001	35910000	25	32.6697	.
23	36000001	36010000	12	35.9861	.
23	36050001	36060000	18	26.063	.
23	36150001	36160000	12	33.1571	.
23	36450001	36460000	13	34.9832	ENSBTAG00000048544
23	36550001	36560000	15	33.8646	ENSBTAG00000049335
23	36560001	36570000	18	32.1669	ENSBTAG00000049335
23	37510001	37520000	35	35.4955	ENSBTAG00000021045
23	40130001	40140000	18	28.3864	ENSBTAG00000020559
23	40480001	40490000	12	26.4138	ENSBTAG00000048460
23	42710001	42720000	19	26.0396	.
23	42930001	42940000	12	26.1141	ENSBTAG00000053642
23	43160001	43170000	13	25.4394	ENSBTAG00000049619
23	43300001	43310000	25	27.9732	ENSBTAG00000012039
23	43860001	43870000	10	33.4416	.
23	43890001	43900000	13	29.4376	.
23	43920001	43930000	12	31.2911	.
23	44650001	44660000	15	36.8332	ENSBTAG00000019533
23	44690001	44700000	12	26.0553	.
23	44740001	44750000	13	27.5017	.
23	44840001	44850000	14	26.6956	.
23	44870001	44880000	11	61.2125	.
23	44890001	44900000	23	27.1383	.
23	44900001	44910000	21	43.6146	.
23	45140001	45150000	13	30.9373	.
23	45240001	45250000	19	29.3492	ENSBTAG00000002497
23	45470001	45480000	35	27.8047	ENSBTAG00000039326
23	45590001	45600000	14	26.0579	.
23	46310001	46320000	25	29.34	.
24	100001	110000	55	49.5216	.
24	6730001	6740000	11	32.2021	.
24	6760001	6770000	19	26.1183	.
24	6910001	6920000	19	26.4763	.
24	25620001	25630000	54	27.3714	ENSBTAG00000021923
24	26560001	26570000	73	29.8204	.
24	28880001	28890000	14	27.495	ENSBTAG00000021190
24	31430001	31440000	15	26.7882	ENSBTAG00000007383, ENSBTAG00000049616
24	33070001	33080000	23	25.6818	ENSBTAG00000015195
24	33140001	33150000	11	33.3475	ENSBTAG00000010042
24	33190001	33200000	19	27.128	ENSBTAG00000010037
24	33270001	33280000	22	25.8462	ENSBTAG00000048908
24	33440001	33450000	12	24.8583	.
24	33510001	33520000	28	43.805	ENSBTAG00000006743, ENSBTAG00000044678
24	35460001	35470000	17	32.1595	.
24	38500001	38510000	49	32.45	.
24	39170001	39180000	22	33.8856	.
24	39450001	39460000	15	24.7319	ENSBTAG00000049449
24	40120001	40130000	18	34.9253	ENSBTAG00000046046
24	40180001	40190000	20	28.2817	.
24	40330001	40340000	61	26.8416	ENSBTAG00000024015
24	40490001	40500000	16	30.5117	ENSBTAG00000024015
24	40640001	40650000	11	28.5635	ENSBTAG00000024015
24	40730001	40740000	16	32.5568	ENSBTAG00000024015
24	41220001	41230000	14	33.9451	ENSBTAG00000009459
24	41330001	41340000	29	24.1997	.
24	41380001	41390000	27	24.6857	.
24	41490001	41500000	19	30.6073	ENSBTAG00000002755
24	41920001	41930000	12	31.3065	ENSBTAG00000017279
24	41990001	42000000	13	27.9805	ENSBTAG00000051502
24	42070001	42080000	13	26.916	.
24	42120001	42130000	12	27.348	ENSBTAG00000005154
24	42480001	42490000	10	25.2164	ENSBTAG00000042783
24	42710001	42720000	13	30.7499	ENSBTAG00000002125
24	43160001	43170000	12	26.0793	ENSBTAG00000010563
24	49730001	49740000	15	34.9172	ENSBTAG00000019455
24	49780001	49790000	18	24.8445	ENSBTAG00000019455
24	51950001	51960000	20	30.4382	.
24	53330001	53340000	59	25.4113	.
24	53970001	53980000	44	65.4732	ENSBTAG00000013871
24	54130001	54140000	30	41.4908	ENSBTAG00000002788
24	54340001	54350000	36	24.1385	.
24	54470001	54480000	14	24.511	.
24	54540001	54550000	25	51.3515	.
24	54770001	54780000	14	27.0479	ENSBTAG00000016462
24	54820001	54830000	22	29.1122	ENSBTAG00000016462
24	54900001	54910000	18	25.8681	ENSBTAG00000016462
24	54920001	54930000	11	27.3989	ENSBTAG00000016462
24	56990001	57000000	11	33.4168	.
25	10380001	10390000	13	34.7752	ENSBTAG00000014823
25	14350001	14360000	17	40.7511	ENSBTAG00000021090
25	16590001	16600000	14	26.7539	.
25	26600001	26610000	32	25.0404	.
25	27710001	27720000	19	30.8292	ENSBTAG00000013081
25	28800001	28810000	20	25.8111	ENSBTAG00000043969
25	34990001	35000000	10	28.4215	ENSBTAG00000010659
25	35170001	35180000	12	26.8063	ENSBTAG00000026273
25	35520001	35530000	34	31.8742	.
25	36650001	36660000	14	27.6826	ENSBTAG00000053645
25	37180001	37190000	19	26.2734	ENSBTAG00000007118
25	37250001	37260000	13	26.512	ENSBTAG00000007118
25	38300001	38310000	10	26.954	ENSBTAG00000009236
25	38640001	38650000	14	25.8832	ENSBTAG00000017175
25	40080001	40090000	10	25.3992	.
25	41250001	41260000	11	24.416	.
26	7260001	7270000	11	25.2543	ENSBTAG00000018404
26	8400001	8410000	15	39.9952	.
26	8460001	8470000	47	29.8421	ENSBTAG00000021195
26	9450001	9460000	10	27.0576	.
26	11200001	11210000	15	31.4952	.
26	12500001	12510000	12	24.378	ENSBTAG00000002973
26	13560001	13570000	24	33.9785	ENSBTAG00000015450
26	18100001	18110000	11	27.6573	.
26	20560001	20570000	33	35.8248	.
26	21010001	21020000	12	26.1976	ENSBTAG00000023939
26	21090001	21100000	16	28.3732	ENSBTAG00000007588, ENSBTAG00000007591
26	24810001	24820000	36	29.9419	ENSBTAG00000014574, ENSBTAG00000038540
26	24820001	24830000	52	61.3753	ENSBTAG00000003989, ENSBTAG00000014574
26	24900001	24910000	20	27.6844	.
26	27850001	27860000	12	24.6039	ENSBTAG00000007948
26	30420001	30430000	38	29.811	.
26	30440001	30450000	10	33.1595	ENSBTAG00000004438
26	30790001	30800000	13	26.1831	ENSBTAG00000017263
26	30830001	30840000	11	25.6386	ENSBTAG00000017263, ENSBTAG00000043900
26	34790001	34800000	20	28.5196	ENSBTAG00000004895
26	34800001	34810000	33	31.7076	.
26	34820001	34830000	12	25.3237	.
26	36460001	36470000	12	33.1981	ENSBTAG00000019297
26	40060001	40070000	34	27.3231	.
26	45050001	45060000	14	30.6402	.
26	48600001	48610000	11	31.7009	.
26	48780001	48790000	32	24.9057	.
26	48940001	48950000	16	35.8607	ENSBTAG00000050386
26	49010001	49020000	16	29.4018	ENSBTAG00000050386
26	49020001	49030000	15	27.7941	ENSBTAG00000050386
27	2330001	2340000	53	32.9699	ENSBTAG00000009739
27	3380001	3390000	10	24.6023	.
27	3420001	3430000	19	29.714	.
27	4320001	4330000	15	24.4347	.
27	5270001	5280000	11	25.4	.
27	5510001	5520000	15	32.8897	ENSBTAG00000011032
27	6610001	6620000	25	28.9346	ENSBTAG00000053326
27	13570001	13580000	11	33.8622	ENSBTAG00000021133
27	25970001	25980000	10	25.6075	.
27	33410001	33420000	11	30.2424	ENSBTAG00000013145, ENSBTAG00000027635
27	33440001	33450000	13	25.3534	ENSBTAG00000001529
27	34120001	34130000	12	30.7556	ENSBTAG00000003509, ENSBTAG00000019532
27	34190001	34200000	16	26.5142	ENSBTAG00000017455
27	39310001	39320000	29	27.2556	ENSBTAG00000033140
27	40020001	40030000	18	27.5815	ENSBTAG00000003793
27	40040001	40050000	24	36.7662	ENSBTAG00000003793, ENSBTAG00000044625
27	40290001	40300000	11	24.7793	ENSBTAG00000011518
27	40300001	40310000	12	27.3405	ENSBTAG00000011518
27	40620001	40630000	20	24.6718	.
27	41740001	41750000	19	27.934	ENSBTAG00000017802
27	42950001	42960000	11	27.651	.
27	43160001	43170000	11	25.0079	.
27	44070001	44080000	11	28.1227	.
27	44270001	44280000	11	36.8822	ENSBTAG00000050535
27	44740001	44750000	10	31.8586	.
28	3080001	3090000	15	29.0388	ENSBTAG00000025021
28	4660001	4670000	12	28.8207	ENSBTAG00000050839
28	17320001	17330000	10	25.6265	ENSBTAG00000014484
28	19620001	19630000	18	24.1458	ENSBTAG00000019755
28	24800001	24810000	33	45.5229	ENSBTAG00000002614
28	25650001	25660000	34	30.5975	.
28	26300001	26310000	10	24.3871	ENSBTAG00000001163
28	27010001	27020000	13	25.4051	ENSBTAG00000009984
28	28010001	28020000	17	24.2168	.
28	28080001	28090000	11	25.4198	ENSBTAG00000011014
28	28430001	28440000	12	24.6893	ENSBTAG00000005807
28	30190001	30200000	15	30.8526	ENSBTAG00000011072
28	30560001	30570000	26	24.1927	.
28	30600001	30610000	21	24.9285	.
28	33040001	33050000	12	33.9121	ENSBTAG00000013300
28	41650001	41660000	10	27.1379	ENSBTAG00000019194
28	42180001	42190000	21	28.7052	ENSBTAG00000052797
28	42580001	42590000	18	31.0413	ENSBTAG00000005568
28	43860001	43870000	36	27.1407	ENSBTAG00000021728
28	44250001	44260000	13	34.2886	ENSBTAG00000019537
28	44400001	44410000	10	30.7825	.
28	44780001	44790000	11	29.2518	.
29	2030001	2040000	45	26.572	ENSBTAG00000004081
29	2850001	2860000	10	25.4484	.
29	10230001	10240000	20	30.5293	.
29	22140001	22150000	15	27.5677	ENSBTAG00000021654
29	25130001	25140000	15	34.134	ENSBTAG00000018431
29	32980001	32990000	66	29.1201	.
29	35560001	35570000	18	31.0974	.
29	35670001	35680000	12	31.0932	.
29	36060001	36070000	24	31.1055	ENSBTAG00000017602
29	36080001	36090000	18	32.9513	ENSBTAG00000017610
29	37040001	37050000	35	25.9267	.
29	37920001	37930000	39	30.8954	.
29	38370001	38380000	26	27.4665	ENSBTAG00000039970
29	38820001	38830000	33	28.9885	.
29	39090001	39100000	39	26.2774	ENSBTAG00000046686
29	39300001	39310000	39	27.6548	ENSBTAG00000022348
29	41120001	41130000	24	24.099	ENSBTAG00000009490, ENSBTAG00000048482
29	41820001	41830000	57	29.2843	.
29	42770001	42780000	18	28.3114	.
29	43360001	43370000	10	32.9115	.
29	43940001	43950000	14	26.958	.
29	44250001	44260000	22	24.1541	ENSBTAG00000009026
29	50310001	50320000	23	25.6446	.

## Sheet: XPEHH Top1%
Chr	Start	End	SNP in bin	Average XPEHH	Gene
1	700001	710000	49	3.18677	.
1	4840001	4850000	56	3.01365	ENSBTAG00000050662
1	4850001	4860000	106	3.39088	ENSBTAG00000054173
1	5610001	5620000	75	3.20843	.
1	5620001	5630000	63	3.40101	ENSBTAG00000052202
1	5630001	5640000	92	3.21469	.
1	5640001	5650000	111	2.95169	.
1	12890001	12900000	55	2.74815	.
1	12920001	12930000	70	2.75844	.
1	12930001	12940000	57	2.84751	.
1	12940001	12950000	105	2.93875	.
1	12950001	12960000	75	2.84754	.
1	12960001	12970000	78	2.84529	.
1	12970001	12980000	93	2.76423	.
1	12980001	12990000	85	2.72033	.
1	13000001	13010000	101	2.71302	.
1	13150001	13160000	66	2.97486	.
1	13160001	13170000	63	2.89018	.
1	13170001	13180000	56	2.76892	.
1	15690001	15700000	101	2.90162	.
1	15700001	15710000	96	2.92426	.
1	15710001	15720000	65	2.89402	.
1	15720001	15730000	96	2.85609	.
1	15730001	15740000	110	2.86144	.
1	15740001	15750000	102	2.87504	.
1	15750001	15760000	73	2.78234	.
1	15800001	15810000	112	2.70975	.
1	15810001	15820000	80	2.77223	.
1	15820001	15830000	60	2.83549	.
1	15830001	15840000	77	2.87863	.
1	27940001	27950000	202	0.50797	.
1	34010001	34020000	51	2.78386	ENSBTAG00000009219
1	34020001	34030000	51	2.89414	ENSBTAG00000009219
1	34030001	34040000	76	2.94225	ENSBTAG00000009219
1	34040001	34050000	67	2.88681	ENSBTAG00000009219
1	44050001	44060000	60	2.98625	ENSBTAG00000013662
1	44060001	44070000	68	3.07889	ENSBTAG00000013662
1	44070001	44080000	55	2.87021	ENSBTAG00000013662
1	44080001	44090000	51	2.95895	ENSBTAG00000013663
1	44090001	44100000	66	2.79424	ENSBTAG00000013663, ENSBTAG00000013664
1	48020001	48030000	78	2.97231	.
1	48030001	48040000	63	2.87592	.
1	48100001	48110000	69	2.72812	.
1	48110001	48120000	83	3.061	.
1	48120001	48130000	81	2.99613	.
1	48130001	48140000	83	3.08139	.
1	48140001	48150000	132	3.05511	.
1	48150001	48160000	63	2.91302	.
1	48160001	48170000	57	2.8683	.
1	48170001	48180000	134	2.93564	.
1	48190001	48200000	76	2.86136	.
1	48370001	48380000	63	2.7576	.
1	48380001	48390000	59	2.90532	.
1	48390001	48400000	72	2.93088	.
1	49690001	49700000	96	2.7577	.
1	49700001	49710000	71	2.73624	.
1	49740001	49750000	83	2.82647	.
1	49750001	49760000	102	2.94296	.
1	49760001	49770000	100	3.00587	.
1	49770001	49780000	49	3.01109	.
1	49780001	49790000	77	3.07084	.
1	49790001	49800000	97	3.24154	.
1	49800001	49810000	79	3.18139	.
1	49810001	49820000	57	3.10872	.
1	49820001	49830000	65	3.07337	.
1	49830001	49840000	89	3.08639	.
1	49840001	49850000	50	2.9488	.
1	49850001	49860000	59	2.87205	.
1	49860001	49870000	65	2.78239	.
1	49870001	49880000	19	2.73134	.
1	49880001	49890000	79	2.73591	.
1	49890001	49900000	83	2.90802	.
1	49900001	49910000	54	2.98639	.
1	49910001	49920000	102	3.00248	.
1	49920001	49930000	95	2.80009	.
1	50690001	50700000	92	2.82976	.
1	50700001	50710000	79	2.8697	.
1	50710001	50720000	74	2.89044	.
1	50720001	50730000	96	2.92728	.
1	50730001	50740000	90	2.76559	.
1	50740001	50750000	79	2.80482	.
1	50750001	50760000	86	2.89044	.
1	50760001	50770000	92	2.98787	.
1	50770001	50780000	59	2.97063	.
1	50860001	50870000	133	3.08489	.
1	50870001	50880000	85	3.0512	.
1	50880001	50890000	93	3.111	.
1	50890001	50900000	70	3.15262	.
1	50900001	50910000	61	2.96802	.
1	50910001	50920000	89	2.8257	.
1	50920001	50930000	86	2.80697	.
1	51210001	51220000	96	2.72115	.
1	51220001	51230000	89	2.933	.
1	51230001	51240000	126	3.00541	.
1	51240001	51250000	104	2.98229	.
1	51250001	51260000	96	3.20872	.
1	51260001	51270000	101	3.2201	.
1	51270001	51280000	49	3.16565	.
1	51280001	51290000	48	3.18047	.
1	51290001	51300000	83	3.27612	.
1	51300001	51310000	70	3.26307	.
1	51310001	51320000	97	3.15618	.
1	51320001	51330000	81	3.21962	.
1	51330001	51340000	96	3.20055	.
1	51340001	51350000	104	3.20835	.
1	51350001	51360000	90	3.36595	.
1	51360001	51370000	72	3.49733	.
1	51370001	51380000	82	3.54629	.
1	51380001	51390000	99	3.53154	.
1	51390001	51400000	81	3.66222	.
1	51400001	51410000	63	3.59592	.
1	51410001	51420000	74	3.63721	.
1	51420001	51430000	11	3.4157	.
1	51430001	51440000	52	3.5682	.
1	51440001	51450000	85	3.17525	.
1	51450001	51460000	128	3.00152	.
1	51460001	51470000	53	3.01658	.
1	51690001	51700000	90	2.76906	.
1	51850001	51860000	83	2.90296	.
1	51860001	51870000	92	3.10815	.
1	51870001	51880000	126	3.14822	.
1	51880001	51890000	98	2.91725	.
1	51890001	51900000	42	2.86772	.
1	51900001	51910000	89	2.89103	.
1	51910001	51920000	106	2.92216	.
1	51920001	51930000	126	2.9126	.
1	51930001	51940000	92	2.93987	.
1	51940001	51950000	69	2.94072	ENSBTAG00000046313
1	51950001	51960000	109	3.08732	ENSBTAG00000039575
1	51960001	51970000	60	3.04888	ENSBTAG00000039575
1	51970001	51980000	53	2.99625	.
1	51980001	51990000	53	3.00217	.
1	51990001	52000000	63	3.15708	.
1	52000001	52010000	69	3.31448	.
1	52010001	52020000	51	3.138	.
1	52020001	52030000	43	2.9856	.
1	52030001	52040000	66	2.86164	.
1	52040001	52050000	80	2.79134	.
1	52050001	52060000	66	2.76149	.
1	52410001	52420000	65	2.88641	ENSBTAG00000006893
1	52420001	52430000	40	2.70938	ENSBTAG00000006893
1	52430001	52440000	70	2.78022	ENSBTAG00000006893
1	52440001	52450000	55	2.7883	.
1	52450001	52460000	79	2.88924	.
1	52460001	52470000	43	2.90745	.
1	52470001	52480000	32	2.94414	.
1	52480001	52490000	48	2.97471	.
1	52490001	52500000	71	2.97766	.
1	52500001	52510000	88	2.94081	.
1	52510001	52520000	89	2.8398	.
1	52520001	52530000	83	2.73731	.
1	52530001	52540000	113	2.72767	.
1	56490001	56500000	53	3.03654	ENSBTAG00000001209
1	75390001	75400000	86	2.74068	.
1	75400001	75410000	51	2.94603	.
1	76030001	76040000	56	3.07247	.
1	76040001	76050000	54	2.94913	ENSBTAG00000044148
1	76100001	76110000	69	2.78567	ENSBTAG00000018703
1	76110001	76120000	90	2.7291	.
1	80370001	80380000	68	2.80958	.
1	80380001	80390000	57	3.11922	.
1	80390001	80400000	57	3.03337	.
1	80400001	80410000	57	3.00185	.
1	80410001	80420000	49	3.01772	ENSBTAG00000052213
1	80420001	80430000	76	3.10871	ENSBTAG00000052213
1	80430001	80440000	51	2.84448	.
1	80440001	80450000	30	2.7408	.
1	80450001	80460000	63	2.78102	ENSBTAG00000014727
1	84270001	84280000	77	2.78676	.
1	84280001	84290000	87	2.92666	.
1	84290001	84300000	54	3.15745	.
1	84300001	84310000	94	2.99931	.
1	84310001	84320000	81	3.03973	.
1	84320001	84330000	86	3.1884	.
1	84330001	84340000	42	3.11655	.
1	84340001	84350000	27	3.0011	.
1	84350001	84360000	71	3.1027	.
1	84360001	84370000	87	3.01316	.
1	84370001	84380000	78	3.10505	.
1	84380001	84390000	81	3.28369	.
1	84390001	84400000	80	3.2394	.
1	84400001	84410000	81	3.19781	.
1	84410001	84420000	72	3.19642	.
1	84420001	84430000	76	3.11563	.
1	84430001	84440000	81	2.93739	.
1	84440001	84450000	92	2.89635	.
1	84450001	84460000	74	2.86787	.
1	84460001	84470000	52	2.83126	.
1	84790001	84800000	56	3.14686	.
1	84800001	84810000	47	2.97579	.
1	84880001	84890000	59	3.03148	.
1	84890001	84900000	84	3.22524	.
1	84900001	84910000	76	3.3054	.
1	84910001	84920000	82	3.2934	.
1	84920001	84930000	36	3.21083	.
1	84930001	84940000	42	3.12879	.
1	84940001	84950000	23	3.08642	.
1	84950001	84960000	82	2.75407	.
1	108090001	108100000	80	2.84383	.
1	108190001	108200000	78	2.81018	.
1	111190001	111200000	74	2.72478	ENSBTAG00000018465
1	124480001	124490000	95	2.71325	.
1	139460001	139470000	37	2.84517	.
1	139480001	139490000	32	2.75053	ENSBTAG00000030993
1	139490001	139500000	49	2.90921	ENSBTAG00000030993, ENSBTAG00000043046
1	139500001	139510000	70	2.87027	ENSBTAG00000030993
1	152060001	152070000	96	2.96739	.
1	152070001	152080000	106	3.0958	.
1	152080001	152090000	74	3.2211	.
1	152090001	152100000	100	3.31866	.
1	152100001	152110000	73	3.50151	.
1	152110001	152120000	38	3.24838	.
1	152120001	152130000	60	3.09816	.
1	152130001	152140000	63	3.14898	.
1	152140001	152150000	115	3.23937	.
1	152160001	152170000	49	3.5989	.
1	152170001	152180000	104	3.54984	.
1	152180001	152190000	74	3.38989	.
1	152190001	152200000	99	3.22433	.
1	152200001	152210000	101	2.86389	.
1	152270001	152280000	91	2.99232	ENSBTAG00000006479
1	152330001	152340000	35	2.96703	ENSBTAG00000023377
1	152340001	152350000	56	2.86263	ENSBTAG00000023377
1	153580001	153590000	59	2.80428	.
1	153590001	153600000	65	2.7907	.
1	153600001	153610000	85	2.82649	.
1	155950001	155960000	110	2.97333	.
1	155960001	155970000	67	2.9055	.
1	155970001	155980000	80	3.09115	.
1	155980001	155990000	79	3.04093	.
2	7490001	7500000	94	3.10573	.
2	7500001	7510000	77	2.737	.
2	7510001	7520000	104	2.7915	.
2	16550001	16560000	128	2.74796	.
2	17810001	17820000	88	2.77287	ENSBTAG00000027875
2	18440001	18450000	61	2.79962	ENSBTAG00000001096
2	18450001	18460000	97	2.90539	ENSBTAG00000001096
2	18460001	18470000	92	2.8584	.
2	18470001	18480000	78	2.87252	.
2	18660001	18670000	85	3.02567	ENSBTAG00000014405
2	18850001	18860000	79	2.79234	ENSBTAG00000016396
2	18860001	18870000	93	2.72911	ENSBTAG00000016396, ENSBTAG00000049860
2	18870001	18880000	81	2.78349	ENSBTAG00000016396
2	18880001	18890000	101	2.92262	ENSBTAG00000016396
2	18890001	18900000	64	2.90017	ENSBTAG00000016396
2	18900001	18910000	63	2.78862	ENSBTAG00000016396
2	24010001	24020000	61	2.83433	.
2	24020001	24030000	68	2.87809	ENSBTAG00000016836
2	24030001	24040000	54	2.86255	ENSBTAG00000016836
2	24040001	24050000	51	2.81486	ENSBTAG00000016836
2	24050001	24060000	54	2.8408	ENSBTAG00000016836
2	24060001	24070000	52	2.8607	ENSBTAG00000016836
2	24070001	24080000	51	2.78119	.
2	24080001	24090000	44	2.76147	ENSBTAG00000052732
2	24090001	24100000	67	2.74346	ENSBTAG00000017266
2	24100001	24110000	59	2.90161	ENSBTAG00000017266
2	24110001	24120000	92	2.94478	ENSBTAG00000017266
2	34340001	34350000	77	2.88243	.
2	56740001	56750000	143	2.85188	ENSBTAG00000024632
2	56750001	56760000	115	3.1015	ENSBTAG00000024632
2	56760001	56770000	78	3.22511	ENSBTAG00000024632
2	56770001	56780000	72	3.22995	ENSBTAG00000024632
2	56780001	56790000	87	3.22489	ENSBTAG00000024632, ENSBTAG00000049715
2	56790001	56800000	107	3.28636	ENSBTAG00000024632
2	56800001	56810000	72	3.2856	.
2	56810001	56820000	76	3.17116	.
2	56820001	56830000	54	3.42207	.
2	56830001	56840000	82	3.77454	.
2	56840001	56850000	88	3.68363	.
2	70280001	70290000	55	2.76598	.
2	70290001	70300000	32	2.72554	.
2	70300001	70310000	12	2.80465	.
2	70310001	70320000	36	2.95197	.
2	70320001	70330000	46	2.93679	ENSBTAG00000050695
2	70330001	70340000	41	2.99277	.
2	89750001	89760000	58	2.71335	ENSBTAG00000010998
2	89790001	89800000	124	2.81073	.
2	89800001	89810000	77	2.82633	.
2	95460001	95470000	44	2.88472	ENSBTAG00000044097
2	95490001	95500000	47	2.72884	.
2	101210001	101220000	112	2.74873	.
2	101230001	101240000	62	2.78519	.
2	101240001	101250000	68	2.92226	.
2	101250001	101260000	72	2.99179	.
2	105590001	105600000	59	2.74418	.
2	105600001	105610000	43	2.72175	.
2	105640001	105650000	86	2.89792	.
2	105650001	105660000	65	2.91896	.
2	105660001	105670000	58	2.9826	.
2	105670001	105680000	53	2.8146	.
2	105680001	105690000	64	2.74567	.
2	105690001	105700000	50	2.78055	.
2	105700001	105710000	77	2.76815	.
2	122200001	122210000	83	2.71759	.
3	40001	50000	39	3.23613	ENSBTAG00000047047
3	50001	60000	103	4.15393	.
3	60001	70000	99	3.57567	.
3	80001	90000	61	2.84322	.
3	90001	100000	41	2.76224	.
3	130001	140000	43	2.79222	.
3	140001	150000	65	2.83339	.
3	150001	160000	85	2.90118	.
3	160001	170000	109	2.99497	.
3	170001	180000	72	2.9593	.
3	180001	190000	111	3.11376	ENSBTAG00000000584
3	8920001	8930000	19	3.29581	ENSBTAG00000011238
3	8930001	8940000	48	3.28423	ENSBTAG00000011238
3	8940001	8950000	49	3.18464	.
3	8950001	8960000	32	3.15397	.
3	8960001	8970000	34	3.11331	ENSBTAG00000007927, ENSBTAG00000043605
3	8970001	8980000	57	3.0691	ENSBTAG00000007927
3	8980001	8990000	40	3.13264	ENSBTAG00000007927
3	8990001	9000000	36	2.77517	ENSBTAG00000007927
3	12040001	12050000	41	2.72315	ENSBTAG00000024960
3	12590001	12600000	28	2.94074	ENSBTAG00000005891
3	12620001	12630000	30	2.72621	ENSBTAG00000051681
3	13270001	13280000	105	3.18916	.
3	13280001	13290000	116	3.25961	.
3	13290001	13300000	152	3.5219	.
3	13300001	13310000	113	3.53955	.
3	13310001	13320000	143	3.55811	.
3	13320001	13330000	105	3.56002	.
3	13330001	13340000	139	3.64027	.
3	13340001	13350000	119	3.64354	.
3	13350001	13360000	119	3.72391	ENSBTAG00000050921
3	13360001	13370000	105	3.70823	ENSBTAG00000050921
3	13370001	13380000	100	3.74956	ENSBTAG00000050921
3	13380001	13390000	60	3.65808	ENSBTAG00000050921
3	13390001	13400000	135	3.36751	ENSBTAG00000052444
3	13450001	13460000	29	2.90622	.
3	18930001	18940000	83	2.80147	ENSBTAG00000000690
3	22780001	22790000	108	3.1033	ENSBTAG00000001564
3	26590001	26600000	68	2.73144	ENSBTAG00000004849
3	26610001	26620000	52	2.72017	ENSBTAG00000004849
3	27390001	27400000	79	2.74958	.
3	27400001	27410000	54	2.79478	.
3	28530001	28540000	39	2.72948	.
3	28540001	28550000	35	2.7214	.
3	28630001	28640000	42	2.82253	.
3	32420001	32430000	44	2.73999	ENSBTAG00000012659
3	32430001	32440000	39	2.78842	.
3	32440001	32450000	36	2.91965	.
3	32450001	32460000	44	2.79257	.
3	32460001	32470000	31	2.91755	.
3	32470001	32480000	50	2.85548	ENSBTAG00000053209
3	32490001	32500000	35	2.79708	ENSBTAG00000006466
3	32500001	32510000	42	2.7801	ENSBTAG00000006466
3	34310001	34320000	35	2.71855	ENSBTAG00000049309
3	34320001	34330000	41	2.86071	ENSBTAG00000031655
3	34330001	34340000	41	2.96009	ENSBTAG00000020384
3	34340001	34350000	36	2.8308	ENSBTAG00000020384
3	34350001	34360000	39	2.75594	ENSBTAG00000020384
3	34360001	34370000	59	2.89028	ENSBTAG00000020384
3	34370001	34380000	52	3.04641	ENSBTAG00000020384
3	34380001	34390000	48	3.05264	ENSBTAG00000020384
3	34390001	34400000	37	2.8803	ENSBTAG00000017129, ENSBTAG00000020384
3	34400001	34410000	52	2.76016	ENSBTAG00000017129
3	34510001	34520000	70	2.91187	ENSBTAG00000007333
3	36290001	36300000	42	3.17569	.
3	36300001	36310000	54	3.3321	ENSBTAG00000048635
3	36310001	36320000	65	3.49468	ENSBTAG00000039951
3	36320001	36330000	59	3.33092	.
3	44310001	44320000	91	2.71369	ENSBTAG00000004591
3	44320001	44330000	58	2.84844	ENSBTAG00000004591
3	46950001	46960000	84	2.96457	.
3	46960001	46970000	95	3.3393	.
3	46970001	46980000	112	2.86877	.
3	55240001	55250000	60	2.73176	.
3	55250001	55260000	63	2.80033	.
3	60150001	60160000	68	2.77523	ENSBTAG00000003322
3	63350001	63360000	75	2.81638	.
3	72070001	72080000	61	3.00596	.
3	72080001	72090000	28	2.87356	.
3	72090001	72100000	54	3.01671	.
3	72100001	72110000	77	3.06918	.
3	72110001	72120000	111	3.01889	.
3	72120001	72130000	89	2.94434	.
3	72130001	72140000	118	2.93585	.
3	72140001	72150000	30	2.87089	.
3	72150001	72160000	37	2.99769	.
3	72160001	72170000	50	3.14486	.
3	72170001	72180000	57	3.24955	.
3	72180001	72190000	86	3.19186	ENSBTAG00000006600
3	72190001	72200000	75	3.07014	.
3	72200001	72210000	104	2.95683	.
3	72470001	72480000	68	2.75755	.
3	72480001	72490000	58	2.8273	.
3	72540001	72550000	60	2.82657	.
3	72550001	72560000	70	2.83735	ENSBTAG00000052612
3	72560001	72570000	70	2.79737	.
3	74420001	74430000	114	2.70754	.
3	98510001	98520000	58	2.7872	.
3	98520001	98530000	76	2.9367	.
3	98530001	98540000	57	2.72888	.
3	104580001	104590000	97	2.75276	ENSBTAG00000020745
3	104590001	104600000	96	3.1047	ENSBTAG00000020745
3	104600001	104610000	67	3.54343	ENSBTAG00000020745
3	104610001	104620000	37	3.52688	ENSBTAG00000020745
3	104620001	104630000	46	3.41622	ENSBTAG00000020745
3	104630001	104640000	35	3.16318	ENSBTAG00000020745
3	104640001	104650000	52	3.04754	ENSBTAG00000020745
3	104650001	104660000	23	2.9496	ENSBTAG00000020745
3	104660001	104670000	16	2.90852	ENSBTAG00000020745
3	105230001	105240000	32	2.82732	ENSBTAG00000001626
3	105240001	105250000	40	2.77204	ENSBTAG00000001626, ENSBTAG00000030672
3	105250001	105260000	44	2.87276	ENSBTAG00000001626
3	105260001	105270000	47	2.80243	ENSBTAG00000001626
3	105270001	105280000	68	2.9834	ENSBTAG00000001626
3	105280001	105290000	40	2.74775	ENSBTAG00000001626
3	109840001	109850000	97	2.70932	ENSBTAG00000018324
3	117040001	117050000	63	3.01961	ENSBTAG00000017624
4	8380001	8390000	74	3.01114	ENSBTAG00000048664
4	20490001	20500000	64	2.82672	.
4	20500001	20510000	41	3.21658	.
4	20510001	20520000	68	3.13136	.
4	20520001	20530000	75	2.91384	.
4	20560001	20570000	63	2.78069	.
4	20570001	20580000	61	2.89218	.
4	25850001	25860000	64	2.93329	ENSBTAG00000007746
4	25860001	25870000	90	3.16337	.
4	25880001	25890000	49	3.13202	.
4	27350001	27360000	60	3.19485	ENSBTAG00000003808
4	27360001	27370000	87	3.12538	ENSBTAG00000003808
4	27380001	27390000	74	2.85201	ENSBTAG00000003808
4	27390001	27400000	91	2.86336	ENSBTAG00000003808
4	27400001	27410000	57	3.01393	ENSBTAG00000003808
4	27410001	27420000	64	2.81885	ENSBTAG00000003808
4	27420001	27430000	68	2.89452	ENSBTAG00000003808
4	27430001	27440000	73	3.11424	ENSBTAG00000003808
4	27440001	27450000	66	3.13424	ENSBTAG00000003808
4	27450001	27460000	69	3.08213	ENSBTAG00000003808
4	27460001	27470000	59	3.20441	ENSBTAG00000003808
4	27470001	27480000	49	2.94728	ENSBTAG00000003808
4	27480001	27490000	64	2.86006	ENSBTAG00000003808
4	27490001	27500000	40	2.98325	ENSBTAG00000003808
4	27500001	27510000	68	3.25079	ENSBTAG00000003808
4	27510001	27520000	37	2.81291	ENSBTAG00000003808
4	27520001	27530000	76	3.04305	ENSBTAG00000003808
4	27530001	27540000	96	2.897	ENSBTAG00000003808
4	30370001	30380000	69	3.10826	ENSBTAG00000013078
4	30380001	30390000	54	3.3076	ENSBTAG00000013078
4	30390001	30400000	86	3.52304	ENSBTAG00000013078
4	30400001	30410000	95	3.44872	ENSBTAG00000013078
4	30410001	30420000	90	3.61613	ENSBTAG00000013078
4	30420001	30430000	47	3.56161	ENSBTAG00000013078
4	30430001	30440000	53	3.31969	ENSBTAG00000013078
4	30440001	30450000	72	3.00775	ENSBTAG00000013078
4	30450001	30460000	56	2.92077	ENSBTAG00000013078
4	52150001	52160000	51	2.99806	.
4	52160001	52170000	43	3.30082	ENSBTAG00000021204
4	52170001	52180000	44	2.91805	ENSBTAG00000021204, ENSBTAG00000055251
4	52470001	52480000	76	2.79759	ENSBTAG00000014228
4	52840001	52850000	72	3.05257	.
4	52850001	52860000	93	2.88139	.
4	61350001	61360000	54	2.76546	.
4	61370001	61380000	88	3.40372	.
4	61380001	61390000	84	3.53929	.
4	61390001	61400000	71	3.59712	.
4	61400001	61410000	49	3.27826	ENSBTAG00000015105
4	61410001	61420000	96	2.94805	ENSBTAG00000015105
4	63420001	63430000	95	2.75144	ENSBTAG00000006528
4	63430001	63440000	77	2.75248	ENSBTAG00000006528
4	63440001	63450000	69	2.79853	ENSBTAG00000006528
4	71220001	71230000	41	2.72581	ENSBTAG00000015303
4	71230001	71240000	40	2.91434	ENSBTAG00000015303
4	71320001	71330000	50	2.91996	.
4	71330001	71340000	50	2.8233	.
4	71350001	71360000	60	2.77494	.
4	74570001	74580000	136	2.89328	ENSBTAG00000013226
4	74580001	74590000	121	2.81184	ENSBTAG00000013226
4	76150001	76160000	60	2.76502	ENSBTAG00000053893
4	82580001	82590000	40	2.84537	.
4	94390001	94400000	47	2.78561	ENSBTAG00000017245
4	94400001	94410000	46	2.86849	ENSBTAG00000017245
4	94410001	94420000	43	2.81272	ENSBTAG00000017245
4	94420001	94430000	53	2.94126	ENSBTAG00000017245
4	94430001	94440000	28	2.8644	ENSBTAG00000017245
4	94440001	94450000	32	2.77371	ENSBTAG00000017245, ENSBTAG00000020183
4	94450001	94460000	35	2.71889	ENSBTAG00000020183
4	94460001	94470000	36	2.79091	ENSBTAG00000020183
4	94470001	94480000	52	2.85935	.
4	94480001	94490000	56	2.88842	.
4	94490001	94500000	68	3.0037	.
4	94500001	94510000	94	3.29211	.
4	94510001	94520000	61	3.11511	.
4	94520001	94530000	38	3.05216	ENSBTAG00000052251
4	96240001	96250000	80	2.7175	ENSBTAG00000049946
4	96250001	96260000	105	2.71838	ENSBTAG00000049946
4	96260001	96270000	65	3.28296	ENSBTAG00000049946
4	96270001	96280000	48	3.25475	ENSBTAG00000049946
4	96280001	96290000	93	3.32941	.
4	96290001	96300000	124	3.25272	.
4	96300001	96310000	114	3.17706	.
4	96310001	96320000	83	3.26902	.
4	96320001	96330000	116	3.2891	.
4	96330001	96340000	61	3.13385	.
4	96340001	96350000	93	3.19749	.
4	96350001	96360000	106	3.18303	.
4	96360001	96370000	115	3.07471	.
4	97830001	97840000	90	2.71729	ENSBTAG00000015773
4	97840001	97850000	93	2.85177	ENSBTAG00000015773
4	105940001	105950000	29	2.73873	ENSBTAG00000049004
4	107400001	107410000	64	3.00157	.
4	112830001	112840000	221	0.760844	.
4	112840001	112850000	250	1.72886	.
4	112850001	112860000	281	1.17438	ENSBTAG00000014402
4	112870001	112880000	239	1.40934	ENSBTAG00000014402
5	3320001	3330000	75	2.97401	.
5	3330001	3340000	55	2.78065	.
5	3340001	3350000	83	2.72474	.
5	3350001	3360000	76	2.74183	.
5	5490001	5500000	89	2.77391	.
5	5500001	5510000	109	2.79621	.
5	5520001	5530000	113	2.8125	.
5	11830001	11840000	97	2.81961	.
5	11840001	11850000	116	2.86576	.
5	11850001	11860000	98	3.56633	.
5	11860001	11870000	113	3.88851	.
5	11870001	11880000	98	3.69243	.
5	11880001	11890000	53	3.16006	.
5	11890001	11900000	61	3.17332	.
5	11900001	11910000	71	3.28624	ENSBTAG00000008382, ENSBTAG00000036282
5	11910001	11920000	44	3.10208	ENSBTAG00000008382
5	11920001	11930000	87	2.85345	ENSBTAG00000008382
5	11930001	11940000	46	2.76886	ENSBTAG00000008382
5	18790001	18800000	39	3.14876	.
5	18800001	18810000	20	3.23021	.
5	18810001	18820000	26	3.09487	.
5	18820001	18830000	86	3.11618	.
5	18830001	18840000	81	3.13985	.
5	18840001	18850000	61	3.08766	.
5	18850001	18860000	41	3.15366	.
5	18860001	18870000	54	3.1945	.
5	18870001	18880000	29	3.02775	.
5	18880001	18890000	58	3.12863	.
5	18890001	18900000	61	3.04639	.
5	18900001	18910000	70	2.70772	.
5	20020001	20030000	60	2.71068	.
5	28140001	28150000	62	3.03528	ENSBTAG00000021339
5	28150001	28160000	73	2.97834	ENSBTAG00000021339
5	28160001	28170000	91	2.72377	ENSBTAG00000021339
5	31860001	31870000	28	2.73008	.
5	47330001	47340000	52	3.48371	ENSBTAG00000033726
5	47340001	47350000	96	3.54433	ENSBTAG00000033726
5	47350001	47360000	91	3.49211	ENSBTAG00000033726
5	47360001	47370000	75	3.66977	ENSBTAG00000033726
5	47370001	47380000	53	3.16493	ENSBTAG00000028990, ENSBTAG00000033726
5	47380001	47390000	118	3.30575	ENSBTAG00000033726
5	47390001	47400000	53	3.32238	ENSBTAG00000033726
5	47400001	47410000	90	3.49831	ENSBTAG00000033726
5	47410001	47420000	107	3.53256	ENSBTAG00000033726
5	47420001	47430000	121	3.80295	ENSBTAG00000033726
5	47430001	47440000	68	3.64931	ENSBTAG00000033726
5	47440001	47450000	88	3.83768	ENSBTAG00000033726
5	47450001	47460000	87	3.48619	ENSBTAG00000033726
5	47460001	47470000	83	3.22465	ENSBTAG00000033726
5	47470001	47480000	62	2.74607	ENSBTAG00000033726
5	48380001	48390000	30	2.8257	ENSBTAG00000044017
5	48390001	48400000	27	2.96697	ENSBTAG00000044017
5	48400001	48410000	23	3.00585	ENSBTAG00000044017
5	48520001	48530000	49	2.77028	.
5	48530001	48540000	38	3.11241	.
5	48540001	48550000	56	3.17036	ENSBTAG00000039435
5	48550001	48560000	35	3.24548	ENSBTAG00000039435
5	48560001	48570000	62	3.29993	ENSBTAG00000039435
5	48570001	48580000	72	3.32122	ENSBTAG00000039435
5	48580001	48590000	42	3.38336	ENSBTAG00000039435
5	48590001	48600000	30	3.33095	ENSBTAG00000039435
5	48600001	48610000	32	3.30551	ENSBTAG00000039435
5	48610001	48620000	44	3.3804	ENSBTAG00000039435
5	48620001	48630000	67	3.19725	.
5	48630001	48640000	44	3.28942	.
5	48640001	48650000	56	3.3816	.
5	48650001	48660000	53	3.39089	.
5	48660001	48670000	55	3.26657	.
5	48670001	48680000	67	3.26371	.
5	48680001	48690000	81	3.3465	ENSBTAG00000014758
5	48690001	48700000	70	3.07884	ENSBTAG00000014758
5	48700001	48710000	53	2.97623	ENSBTAG00000014758
5	48710001	48720000	71	2.7745	ENSBTAG00000014758
5	48720001	48730000	85	2.70897	ENSBTAG00000014758
5	48880001	48890000	48	2.83032	.
5	48890001	48900000	64	2.7485	.
5	48900001	48910000	69	2.71604	.
5	48910001	48920000	47	2.79053	.
5	48920001	48930000	87	2.74424	.
5	55100001	55110000	90	2.85314	.
5	55110001	55120000	94	3.38866	.
5	55120001	55130000	93	3.30359	.
5	55130001	55140000	56	3.16843	.
5	55140001	55150000	60	2.93876	.
5	59640001	59650000	59	3.02217	.
5	59650001	59660000	127	3.16827	ENSBTAG00000046317
5	59660001	59670000	78	3.04807	ENSBTAG00000046317
5	59740001	59750000	108	2.87028	ENSBTAG00000049374
5	59750001	59760000	120	2.88718	.
5	74170001	74180000	57	2.78669	ENSBTAG00000020125
5	74180001	74190000	62	2.85265	ENSBTAG00000020125
5	74270001	74280000	74	3.54424	ENSBTAG00000049297
5	74280001	74290000	98	3.78179	ENSBTAG00000049297
5	74290001	74300000	45	2.97842	.
5	74300001	74310000	51	2.97327	ENSBTAG00000037799
5	74310001	74320000	77	3.29935	ENSBTAG00000037799
5	74480001	74490000	67	3.04926	ENSBTAG00000050417
5	74490001	74500000	79	3.16223	.
5	74500001	74510000	114	3.87948	ENSBTAG00000039524
5	74510001	74520000	56	3.70716	ENSBTAG00000039524
5	86190001	86200000	64	2.93274	ENSBTAG00000022360
5	86200001	86210000	86	2.70719	ENSBTAG00000022360
5	95150001	95160000	55	2.72379	ENSBTAG00000030504
5	95160001	95170000	63	2.79156	.
5	95170001	95180000	84	2.82466	ENSBTAG00000019722
5	95230001	95240000	90	2.7104	ENSBTAG00000019722
5	99970001	99980000	60	2.84876	ENSBTAG00000054870
5	108880001	108890000	28	2.7324	ENSBTAG00000049605
5	112020001	112030000	88	2.77443	ENSBTAG00000006200
5	112330001	112340000	42	2.89123	ENSBTAG00000016198
5	112340001	112350000	22	2.9501	ENSBTAG00000016198
5	112350001	112360000	41	3.69093	.
5	112360001	112370000	45	3.62179	ENSBTAG00000030222
5	112370001	112380000	28	3.48968	ENSBTAG00000030222, ENSBTAG00000044451
5	112400001	112410000	13	3.04867	ENSBTAG00000012481
5	112410001	112420000	23	3.16794	ENSBTAG00000012481
5	112420001	112430000	26	3.10111	ENSBTAG00000012481, ENSBTAG00000052440
5	112430001	112440000	26	2.91117	ENSBTAG00000002782
5	112440001	112450000	63	2.82745	ENSBTAG00000002782
5	112490001	112500000	11	2.95957	ENSBTAG00000002782, ENSBTAG00000016580
5	112500001	112510000	26	3.03797	ENSBTAG00000016580
5	112630001	112640000	51	3.29809	.
5	112640001	112650000	44	2.90708	ENSBTAG00000004004
5	112730001	112740000	64	2.80166	ENSBTAG00000006103, ENSBTAG00000006104
5	112740001	112750000	54	3.0909	ENSBTAG00000006104, ENSBTAG00000047629
5	115140001	115150000	102	2.91269	.
5	115150001	115160000	95	3.70381	.
5	115160001	115170000	69	3.51007	.
5	115170001	115180000	20	3.22743	.
5	115180001	115190000	44	3.41295	.
5	115190001	115200000	52	3.5879	.
5	115200001	115210000	37	3.66465	.
5	115210001	115220000	40	3.35213	.
5	115220001	115230000	58	3.24748	.
5	115230001	115240000	62	3.24243	.
5	115240001	115250000	44	3.14941	.
5	115250001	115260000	54	3.26415	.
5	115260001	115270000	44	2.98376	ENSBTAG00000039784
5	115280001	115290000	25	2.71422	ENSBTAG00000039784
5	115320001	115330000	66	2.87377	ENSBTAG00000039784
6	35750001	35760000	51	2.96091	ENSBTAG00000011187
6	35760001	35770000	31	2.96283	ENSBTAG00000011187
6	35820001	35830000	65	2.70943	ENSBTAG00000011187
6	35830001	35840000	78	2.84228	ENSBTAG00000011187
6	51170001	51180000	52	2.91345	.
6	51180001	51190000	80	3.05065	.
6	51190001	51200000	99	2.92692	.
6	51200001	51210000	70	2.77671	.
6	51370001	51380000	60	3.01833	.
6	51380001	51390000	88	3.46939	.
6	51390001	51400000	40	3.25218	.
6	51400001	51410000	55	3.15039	.
6	51410001	51420000	56	2.93995	.
6	51420001	51430000	72	2.87009	.
6	51430001	51440000	37	3.03318	.
6	51440001	51450000	42	3.00311	.
6	51450001	51460000	35	3.01784	.
6	51460001	51470000	62	3.01191	.
6	51470001	51480000	84	3.19277	.
6	51480001	51490000	100	3.10038	.
6	51490001	51500000	75	3.30837	.
6	51500001	51510000	67	3.32278	.
6	51510001	51520000	72	2.74238	.
6	51520001	51530000	59	2.8358	.
6	70300001	70310000	82	3.37717	.
6	70310001	70320000	54	2.83403	.
6	70420001	70430000	50	2.74323	.
6	72760001	72770000	96	2.80948	.
6	72770001	72780000	73	2.80665	.
6	72780001	72790000	97	2.8857	.
6	72880001	72890000	56	2.91713	.
6	72890001	72900000	43	2.8384	.
6	72900001	72910000	71	2.76762	.
6	72910001	72920000	78	2.74352	.
6	72920001	72930000	117	2.71749	.
6	72960001	72970000	76	2.97759	.
6	85290001	85300000	95	2.72832	.
6	85300001	85310000	87	2.75259	ENSBTAG00000011952
6	85310001	85320000	63	2.78742	ENSBTAG00000011952
6	85320001	85330000	53	2.78291	ENSBTAG00000011952
6	85330001	85340000	53	2.79305	ENSBTAG00000011952
6	85340001	85350000	63	2.76099	ENSBTAG00000011952
6	85350001	85360000	49	2.80258	ENSBTAG00000011952
6	85360001	85370000	46	2.8254	ENSBTAG00000011952
6	85370001	85380000	59	2.88522	.
6	85380001	85390000	72	2.9304	.
6	85390001	85400000	56	2.8998	.
6	94360001	94370000	69	2.71573	ENSBTAG00000043942
6	94380001	94390000	65	2.86831	.
6	94390001	94400000	77	2.88147	.
6	94850001	94860000	69	2.77053	.
6	94860001	94870000	66	2.74974	.
6	94870001	94880000	51	3.12522	.
6	94880001	94890000	37	3.12583	ENSBTAG00000020570
6	94890001	94900000	100	3.25118	.
6	94900001	94910000	76	3.16927	.
6	94910001	94920000	68	2.99703	.
6	94920001	94930000	62	2.99556	.
6	94930001	94940000	97	2.98401	.
6	94940001	94950000	62	2.89611	.
6	94950001	94960000	40	2.78045	ENSBTAG00000017348
6	94960001	94970000	61	2.823	ENSBTAG00000017348
6	94970001	94980000	93	2.89415	ENSBTAG00000017348
6	94980001	94990000	75	2.86485	.
6	94990001	95000000	63	2.82266	.
6	95000001	95010000	65	2.88612	.
6	95010001	95020000	64	2.94886	.
6	95020001	95030000	43	2.8566	ENSBTAG00000035776, ENSBTAG00000054713
6	97910001	97920000	63	2.94025	ENSBTAG00000031750
6	97920001	97930000	73	3.38624	.
6	97930001	97940000	78	3.37974	.
6	97940001	97950000	69	3.18076	ENSBTAG00000009849
6	101980001	101990000	68	2.7882	ENSBTAG00000018488
6	116930001	116940000	13	2.76696	.
6	116940001	116950000	29	2.86685	.
6	116990001	117000000	45	2.9203	.
6	117060001	117070000	29	2.80236	.
6	117120001	117130000	36	2.71064	ENSBTAG00000012575
6	117160001	117170000	22	3.2448	ENSBTAG00000055098
6	117180001	117190000	17	2.73695	ENSBTAG00000049230
6	117190001	117200000	57	2.79528	ENSBTAG00000049230
7	4630001	4640000	37	2.91379	ENSBTAG00000016264
7	4640001	4650000	43	2.86808	ENSBTAG00000016264
7	4790001	4800000	54	2.82981	.
7	4800001	4810000	82	3.23173	.
7	4810001	4820000	44	3.18245	.
7	4820001	4830000	42	3.12034	ENSBTAG00000002566
7	4830001	4840000	32	2.92268	ENSBTAG00000002566
7	4840001	4850000	55	3.20205	ENSBTAG00000002566, ENSBTAG00000053022
7	4850001	4860000	55	3.14456	ENSBTAG00000002566, ENSBTAG00000042418
7	4860001	4870000	26	2.85166	ENSBTAG00000002566
7	4910001	4920000	21	2.91014	ENSBTAG00000052791
7	6340001	6350000	74	3.2333	.
7	6350001	6360000	53	2.86861	ENSBTAG00000013614
7	6360001	6370000	100	3.14451	ENSBTAG00000013614
7	6370001	6380000	75	2.7738	ENSBTAG00000013614
7	7130001	7140000	216	1.86949	ENSBTAG00000053255
7	21470001	21480000	38	2.85589	ENSBTAG00000014526
7	21500001	21510000	16	2.88109	ENSBTAG00000018049
7	21850001	21860000	90	3.0926	ENSBTAG00000011252
7	21860001	21870000	104	2.85904	ENSBTAG00000011252
7	21980001	21990000	49	2.75739	.
7	24740001	24750000	77	2.85591	.
7	24750001	24760000	111	3.03563	.
7	27770001	27780000	76	2.79461	.
7	27870001	27880000	81	3.72861	.
7	27880001	27890000	114	3.86687	.
7	27890001	27900000	93	3.83279	ENSBTAG00000043765
7	27900001	27910000	113	3.75032	.
7	27910001	27920000	38	3.63245	.
7	27920001	27930000	50	3.69956	.
7	27930001	27940000	34	3.73476	.
7	27940001	27950000	69	3.70945	.
7	27950001	27960000	77	3.75723	.
7	27960001	27970000	106	3.65963	.
7	27970001	27980000	92	3.67977	.
7	27980001	27990000	69	3.2847	.
7	27990001	28000000	48	2.82309	.
7	28010001	28020000	65	2.71108	.
7	28020001	28030000	114	2.94675	.
7	28030001	28040000	42	2.85316	.
7	28040001	28050000	41	3.29915	.
7	28050001	28060000	72	3.23411	.
7	28060001	28070000	74	3.19281	.
7	28070001	28080000	65	3.18182	.
7	28080001	28090000	99	3.0943	.
7	28090001	28100000	93	3.12029	.
7	28100001	28110000	65	2.9063	.
7	28110001	28120000	99	2.91494	.
7	30420001	30430000	54	2.7828	ENSBTAG00000013184, ENSBTAG00000048849
7	30430001	30440000	74	2.74243	ENSBTAG00000013184
7	40620001	40630000	67	2.76651	.
7	40640001	40650000	73	2.70832	.
7	40650001	40660000	67	2.72633	ENSBTAG00000049364
7	40660001	40670000	75	2.74422	ENSBTAG00000001273
7	40670001	40680000	75	2.7554	ENSBTAG00000001273
7	40680001	40690000	126	2.78743	ENSBTAG00000001273
7	40690001	40700000	100	2.80368	ENSBTAG00000001273
7	40750001	40760000	94	2.80007	ENSBTAG00000039422
7	40770001	40780000	77	2.73365	.
7	40810001	40820000	59	2.81019	ENSBTAG00000048315
7	40820001	40830000	85	2.93602	ENSBTAG00000048069
7	40830001	40840000	34	2.84114	.
7	40840001	40850000	47	2.99272	ENSBTAG00000052663
7	42430001	42440000	130	2.78274	.
7	42440001	42450000	83	2.84737	.
7	42450001	42460000	79	2.85987	.
7	42460001	42470000	124	2.83982	.
7	42470001	42480000	145	2.78413	ENSBTAG00000016065
7	42500001	42510000	110	2.73994	.
7	42510001	42520000	98	2.75832	ENSBTAG00000030711
7	42520001	42530000	56	2.74489	ENSBTAG00000030711
7	42530001	42540000	61	2.79477	.
7	42540001	42550000	102	2.81235	.
7	42560001	42570000	71	2.70819	.
7	42570001	42580000	135	2.73001	.
7	45830001	45840000	34	2.75043	.
7	45840001	45850000	32	2.82188	ENSBTAG00000000469
7	45850001	45860000	26	2.86251	ENSBTAG00000000469
7	47290001	47300000	36	3.21235	ENSBTAG00000018287
7	47300001	47310000	52	3.67908	ENSBTAG00000018287
7	47310001	47320000	67	3.71128	.
7	48890001	48900000	76	2.94248	ENSBTAG00000003502
7	48980001	48990000	97	2.87734	.
7	48990001	49000000	47	2.83055	.
7	59090001	59100000	113	2.73273	.
7	59100001	59110000	135	2.96286	.
7	59110001	59120000	108	2.93643	ENSBTAG00000004153
7	59120001	59130000	134	2.88962	.
7	60540001	60550000	45	2.75012	ENSBTAG00000004896
7	60550001	60560000	93	3.28883	ENSBTAG00000004896
7	60560001	60570000	82	3.31481	ENSBTAG00000004896
7	60570001	60580000	53	3.16281	ENSBTAG00000004896, ENSBTAG00000048563
7	60580001	60590000	66	3.20451	ENSBTAG00000004896
7	60590001	60600000	33	3.3243	ENSBTAG00000004896
7	60600001	60610000	60	3.26463	ENSBTAG00000004896
7	60610001	60620000	31	3.31038	ENSBTAG00000004896
7	60620001	60630000	46	3.65129	ENSBTAG00000004896
7	60630001	60640000	42	3.37749	ENSBTAG00000004896
7	60640001	60650000	24	3.42164	ENSBTAG00000004896
7	60650001	60660000	54	3.6091	.
7	60660001	60670000	46	3.80341	ENSBTAG00000019948
7	60670001	60680000	37	3.65235	ENSBTAG00000019948
7	60680001	60690000	35	3.77911	ENSBTAG00000019948
7	60690001	60700000	51	3.90189	ENSBTAG00000019948
7	60700001	60710000	47	3.74807	ENSBTAG00000019948
7	60710001	60720000	43	3.73283	ENSBTAG00000019948
7	60720001	60730000	27	3.85054	ENSBTAG00000019948
7	60730001	60740000	42	3.73497	ENSBTAG00000019948, ENSBTAG00000052766
7	60740001	60750000	49	3.49699	ENSBTAG00000019948, ENSBTAG00000019950
7	60750001	60760000	48	3.42143	ENSBTAG00000019950, ENSBTAG00000019951
7	60760001	60770000	30	3.39355	ENSBTAG00000019951
7	60770001	60780000	32	3.52268	ENSBTAG00000010578
7	60780001	60790000	35	3.4836	ENSBTAG00000053457
7	60790001	60800000	33	3.53372	ENSBTAG00000053457
7	60800001	60810000	10	3.57619	ENSBTAG00000053457
7	60810001	60820000	31	3.70286	ENSBTAG00000029857, ENSBTAG00000030114
7	60820001	60830000	25	3.87338	.
7	60830001	60840000	33	3.91909	.
7	60840001	60850000	35	3.64059	.
7	60850001	60860000	47	3.64699	ENSBTAG00000005326
7	60860001	60870000	22	3.44059	ENSBTAG00000005326
7	60870001	60880000	27	3.41597	ENSBTAG00000005326
7	60880001	60890000	42	3.56179	ENSBTAG00000005326
7	60890001	60900000	31	3.43596	ENSBTAG00000005326
7	60900001	60910000	28	3.20528	ENSBTAG00000005326
7	60910001	60920000	32	3.08192	.
7	60920001	60930000	25	3.11987	ENSBTAG00000015419
7	61050001	61060000	29	2.78637	.
7	61060001	61070000	26	2.73578	.
7	61080001	61090000	39	2.8114	ENSBTAG00000012943
7	61100001	61110000	50	2.72704	ENSBTAG00000012943
7	61110001	61120000	56	2.92304	ENSBTAG00000012943
7	70080001	70090000	48	2.7305	.
7	70110001	70120000	85	2.7757	.
7	70120001	70130000	66	2.73473	.
7	70150001	70160000	60	2.82713	.
7	70160001	70170000	62	2.90019	.
7	70170001	70180000	76	2.81414	.
7	70190001	70200000	41	2.84043	.
7	70200001	70210000	47	2.76206	.
7	70210001	70220000	40	3.02122	.
7	70220001	70230000	39	2.99317	.
7	70230001	70240000	46	2.8343	.
7	70370001	70380000	80	2.71181	ENSBTAG00000037508
7	70380001	70390000	94	3.10559	ENSBTAG00000037508
7	70390001	70400000	44	2.93479	ENSBTAG00000037508
7	70400001	70410000	37	2.81277	ENSBTAG00000037508
7	70420001	70430000	81	2.77405	ENSBTAG00000037508
7	81250001	81260000	58	3.04835	ENSBTAG00000001003
7	81260001	81270000	50	2.97614	ENSBTAG00000001003
7	81270001	81280000	104	2.89424	ENSBTAG00000001003
7	81280001	81290000	84	2.94663	.
7	81290001	81300000	82	2.82645	ENSBTAG00000005265
7	81300001	81310000	66	2.96302	ENSBTAG00000005265
7	81310001	81320000	56	2.96607	ENSBTAG00000011110
7	81320001	81330000	93	3.20389	ENSBTAG00000011110
7	81330001	81340000	70	2.71492	ENSBTAG00000011110
7	81340001	81350000	88	2.75327	ENSBTAG00000011110
7	90320001	90330000	75	2.75212	ENSBTAG00000006031
7	91260001	91270000	69	2.93441	.
7	91270001	91280000	50	2.95206	.
7	91280001	91290000	107	3.05818	.
7	91290001	91300000	59	2.86846	.
7	91340001	91350000	103	2.77336	.
7	105940001	105950000	61	2.82121	.
7	105950001	105960000	77	2.73504	.
7	106570001	106580000	74	2.71082	ENSBTAG00000016515
8	3110001	3120000	85	2.89097	.
8	3120001	3130000	126	2.71897	.
8	3140001	3150000	105	2.7078	.
8	3670001	3680000	75	2.91895	.
8	3680001	3690000	106	3.14314	.
8	3690001	3700000	131	3.17248	.
8	3700001	3710000	107	3.08634	.
8	3710001	3720000	74	2.96328	.
8	3720001	3730000	59	3.03869	.
8	3730001	3740000	101	3.23611	.
8	3740001	3750000	80	3.18147	.
8	3750001	3760000	79	2.86812	.
8	3760001	3770000	86	2.93536	.
8	5360001	5370000	114	2.81033	.
8	5370001	5380000	111	2.98931	.
8	5380001	5390000	94	3.0232	.
8	5390001	5400000	94	2.98758	.
8	7110001	7120000	74	2.81922	ENSBTAG00000019732
8	7150001	7160000	80	2.72671	ENSBTAG00000019732
8	7160001	7170000	33	2.93772	ENSBTAG00000019732
8	7170001	7180000	60	2.86609	.
8	7180001	7190000	81	2.83693	.
8	24680001	24690000	98	2.72331	ENSBTAG00000043972
8	27300001	27310000	92	2.85393	.
8	27310001	27320000	65	2.81438	.
8	27320001	27330000	109	2.72783	.
8	27330001	27340000	76	2.71411	.
8	27340001	27350000	68	2.74304	.
8	44260001	44270000	73	2.84696	ENSBTAG00000002190
8	44270001	44280000	56	3.32785	ENSBTAG00000002190
8	44280001	44290000	54	2.91946	.
8	44290001	44300000	37	3.04068	ENSBTAG00000000269
8	44300001	44310000	43	3.31816	ENSBTAG00000000269
8	44310001	44320000	39	3.14529	ENSBTAG00000000269
8	44320001	44330000	37	3.13487	ENSBTAG00000000269
8	44330001	44340000	44	3.10342	ENSBTAG00000000269
8	44340001	44350000	38	3.09818	ENSBTAG00000000269
8	44350001	44360000	31	2.90637	ENSBTAG00000033122
8	44360001	44370000	36	2.96846	ENSBTAG00000033122
8	44370001	44380000	38	2.9611	.
8	44400001	44410000	64	2.74943	ENSBTAG00000033190
8	44410001	44420000	87	2.81545	ENSBTAG00000033190
8	44420001	44430000	66	2.81376	ENSBTAG00000033190
8	54670001	54680000	74	2.97319	.
8	54730001	54740000	59	3.06959	.
8	54740001	54750000	108	3.25878	.
8	54750001	54760000	57	3.42844	.
8	54760001	54770000	116	3.43802	.
8	54770001	54780000	102	3.49346	.
8	54780001	54790000	82	3.09588	.
8	54790001	54800000	60	2.77575	.
8	54810001	54820000	87	2.93202	.
8	54820001	54830000	60	2.76853	.
8	54830001	54840000	54	2.82504	.
8	103330001	103340000	73	3.2162	ENSBTAG00000015685
8	103340001	103350000	48	3.56467	.
8	103350001	103360000	27	3.54344	ENSBTAG00000052610
8	103360001	103370000	41	3.72363	ENSBTAG00000052610
8	103370001	103380000	18	3.49691	.
8	103380001	103390000	11	3.20181	ENSBTAG00000019807
8	103390001	103400000	28	3.31595	ENSBTAG00000019807
8	103400001	103410000	32	3.8604	ENSBTAG00000019807
8	103410001	103420000	40	3.84868	ENSBTAG00000019807
8	103420001	103430000	34	3.57604	ENSBTAG00000019807
8	103430001	103440000	27	3.24633	ENSBTAG00000019807, ENSBTAG00000029902
8	103440001	103450000	27	3.29052	ENSBTAG00000019807
8	103450001	103460000	28	3.43629	ENSBTAG00000019807
8	103460001	103470000	22	3.50692	ENSBTAG00000019807
8	103470001	103480000	31	3.37543	ENSBTAG00000019807
8	103480001	103490000	35	3.29991	ENSBTAG00000019807
8	103490001	103500000	38	3.40963	ENSBTAG00000019807
8	103500001	103510000	19	3.43283	ENSBTAG00000019807
8	103510001	103520000	46	3.55251	ENSBTAG00000019807
8	103520001	103530000	40	3.58439	ENSBTAG00000019807
8	103530001	103540000	26	3.33176	ENSBTAG00000019807
8	106410001	106420000	84	2.72423	ENSBTAG00000025667
8	106420001	106430000	82	3.12061	ENSBTAG00000025667
8	106430001	106440000	70	3.03815	ENSBTAG00000025667
8	106440001	106450000	38	2.92034	ENSBTAG00000025667
8	106490001	106500000	44	2.74695	ENSBTAG00000025667
8	106500001	106510000	37	2.79187	ENSBTAG00000025667
8	106510001	106520000	73	2.73108	ENSBTAG00000025667
8	106550001	106560000	51	3.12408	ENSBTAG00000025667
8	106560001	106570000	99	3.30481	ENSBTAG00000025667
8	106570001	106580000	64	3.28005	ENSBTAG00000025667
8	106580001	106590000	84	3.3898	ENSBTAG00000025667
8	106590001	106600000	92	3.6832	ENSBTAG00000025667
8	106600001	106610000	94	3.58056	ENSBTAG00000025667
8	106610001	106620000	78	3.50515	ENSBTAG00000025667
8	106620001	106630000	63	3.34994	ENSBTAG00000025667
8	106630001	106640000	98	3.56679	ENSBTAG00000025667
8	106640001	106650000	94	3.6757	ENSBTAG00000025667
8	106650001	106660000	93	3.71401	ENSBTAG00000025667
8	106660001	106670000	71	3.61113	ENSBTAG00000025667, ENSBTAG00000053221
8	106670001	106680000	70	3.78918	ENSBTAG00000025667
8	106680001	106690000	64	3.67628	ENSBTAG00000025667
8	106690001	106700000	99	3.8534	ENSBTAG00000025667
8	106700001	106710000	100	3.77046	.
8	106710001	106720000	94	3.63973	.
8	106720001	106730000	58	3.51396	.
8	106730001	106740000	80	3.61358	.
8	106740001	106750000	80	3.70208	.
8	106750001	106760000	60	3.81823	.
8	106760001	106770000	72	3.35096	.
8	106770001	106780000	132	3.65559	.
8	106780001	106790000	102	3.54556	.
8	106790001	106800000	52	2.99953	.
8	106800001	106810000	79	2.91652	.
8	110080001	110090000	27	2.76735	ENSBTAG00000013706
8	110700001	110710000	26	2.74151	ENSBTAG00000019915
9	41400001	41410000	70	2.74133	.
9	41410001	41420000	50	2.72837	.
9	41440001	41450000	97	2.72554	.
9	81240001	81250000	73	2.77049	ENSBTAG00000016498
9	81250001	81260000	79	2.71023	ENSBTAG00000016498
9	87220001	87230000	184	3.15247	ENSBTAG00000036061, ENSBTAG00000050143
9	92010001	92020000	93	2.72408	ENSBTAG00000013551
9	92030001	92040000	75	2.78925	ENSBTAG00000013551
9	92050001	92060000	75	2.88004	ENSBTAG00000013551
9	92060001	92070000	91	2.87188	ENSBTAG00000013551
9	92070001	92080000	57	2.85561	.
9	92080001	92090000	76	3.05259	.
9	92090001	92100000	116	2.86708	.
10	15640001	15650000	51	2.87028	ENSBTAG00000012365
10	15650001	15660000	39	2.73909	ENSBTAG00000012365
10	26740001	26750000	75	2.75519	ENSBTAG00000001179
10	30180001	30190000	58	2.77213	.
10	30190001	30200000	93	3.03228	.
10	30200001	30210000	79	3.45308	.
10	30210001	30220000	77	3.09934	.
10	30220001	30230000	92	3.0267	.
10	30230001	30240000	92	2.9696	.
10	30240001	30250000	108	2.79345	.
10	30640001	30650000	30	2.76939	ENSBTAG00000050739
10	30650001	30660000	49	2.93164	ENSBTAG00000050739
10	30660001	30670000	45	3.2725	.
10	30670001	30680000	36	3.94831	.
10	30680001	30690000	50	3.144	.
10	30700001	30710000	57	2.77905	.
10	30710001	30720000	91	2.76862	.
10	30720001	30730000	101	2.82967	.
10	30750001	30760000	93	3.04433	.
10	30760001	30770000	75	3.06641	.
10	30770001	30780000	66	3.00821	.
10	30780001	30790000	66	2.99029	.
10	30790001	30800000	112	2.93792	.
10	30800001	30810000	55	2.8798	.
10	30810001	30820000	79	2.80106	.
10	30820001	30830000	91	3.03712	.
10	30830001	30840000	72	2.8331	ENSBTAG00000001364, ENSBTAG00000049746
10	30840001	30850000	85	2.88888	ENSBTAG00000001364
10	30850001	30860000	36	2.9504	ENSBTAG00000001364
10	30860001	30870000	66	2.73828	ENSBTAG00000001364
10	31120001	31130000	64	2.77391	.
10	31130001	31140000	80	2.84923	.
10	31140001	31150000	87	2.83362	.
10	31150001	31160000	88	2.87822	.
10	31160001	31170000	101	2.89221	.
10	31170001	31180000	70	2.86821	.
10	31180001	31190000	67	2.79806	.
10	40750001	40760000	89	3.05648	.
10	40760001	40770000	79	2.89678	.
10	40790001	40800000	84	2.74704	.
10	46620001	46630000	92	2.72813	.
10	46630001	46640000	110	2.80587	.
10	46640001	46650000	67	2.8343	ENSBTAG00000019390
10	66560001	66570000	108	2.92665	.
10	70740001	70750000	67	2.7789	ENSBTAG00000004631
10	70750001	70760000	55	2.80858	ENSBTAG00000004631
10	70760001	70770000	60	2.77939	ENSBTAG00000004631
10	70770001	70780000	60	2.77053	ENSBTAG00000004631
10	70780001	70790000	79	2.83182	ENSBTAG00000004631
10	70790001	70800000	56	2.80559	ENSBTAG00000004631
10	70800001	70810000	65	2.747	ENSBTAG00000004631
10	70810001	70820000	99	2.98806	ENSBTAG00000004631
10	70820001	70830000	82	2.98374	ENSBTAG00000004631
10	71190001	71200000	82	2.86729	.
10	71200001	71210000	81	2.77893	.
10	71220001	71230000	50	2.75446	.
10	71680001	71690000	76	2.91729	.
10	71690001	71700000	43	3.06458	.
10	71700001	71710000	63	3.25553	.
10	71710001	71720000	94	3.60331	.
10	71720001	71730000	102	3.3166	.
10	71730001	71740000	95	3.28104	.
10	71740001	71750000	31	3.12294	ENSBTAG00000003370, ENSBTAG00000030824
10	71750001	71760000	119	3.20704	ENSBTAG00000003371, ENSBTAG00000030824
10	71760001	71770000	71	3.1659	ENSBTAG00000003371, ENSBTAG00000051848
10	71770001	71780000	42	3.11404	ENSBTAG00000003371, ENSBTAG00000051848
10	71780001	71790000	65	2.85444	ENSBTAG00000003371, ENSBTAG00000011451
10	71790001	71800000	70	2.87658	ENSBTAG00000011451
10	71810001	71820000	101	2.89924	ENSBTAG00000011451
10	71820001	71830000	78	3.17285	ENSBTAG00000011451
10	71830001	71840000	78	3.15253	ENSBTAG00000011451
10	71840001	71850000	92	3.16707	ENSBTAG00000011451
10	71850001	71860000	111	3.23252	ENSBTAG00000011451
10	71860001	71870000	84	3.1517	ENSBTAG00000011451
10	71870001	71880000	80	2.9971	ENSBTAG00000011451
10	71880001	71890000	74	2.92867	ENSBTAG00000011451
10	71890001	71900000	80	3.04659	ENSBTAG00000011451
10	71900001	71910000	78	3.00718	ENSBTAG00000011451
10	71910001	71920000	44	3.09938	ENSBTAG00000011451
10	71920001	71930000	71	2.86658	ENSBTAG00000011451
10	96180001	96190000	93	2.81458	.
10	96190001	96200000	92	2.99817	.
10	99370001	99380000	95	2.77778	.
10	99380001	99390000	73	2.81236	.
10	99390001	99400000	74	2.75924	.
10	99400001	99410000	77	3.05299	.
10	99410001	99420000	70	2.88908	.
11	5520001	5530000	72	2.80479	ENSBTAG00000004328
11	5530001	5540000	72	3.07824	ENSBTAG00000034184
11	5540001	5550000	72	2.7431	ENSBTAG00000034184
11	7210001	7220000	38	2.76116	ENSBTAG00000033748
11	7220001	7230000	67	2.87102	ENSBTAG00000033748
11	7230001	7240000	67	3.25527	ENSBTAG00000033748
11	7240001	7250000	57	3.06204	ENSBTAG00000024075
11	25300001	25310000	73	3.31569	.
11	25310001	25320000	59	3.12673	.
11	25320001	25330000	43	3.01892	ENSBTAG00000051368
11	25700001	25710000	68	2.79711	ENSBTAG00000003555
11	25710001	25720000	62	3.35428	ENSBTAG00000003555
11	25720001	25730000	61	3.76122	ENSBTAG00000003555
11	25730001	25740000	59	3.88957	ENSBTAG00000003555
11	25740001	25750000	72	3.99188	ENSBTAG00000003555
11	25750001	25760000	94	4.13389	ENSBTAG00000003555
11	25760001	25770000	90	3.82369	ENSBTAG00000003555
11	25770001	25780000	70	3.69305	ENSBTAG00000003555
11	25780001	25790000	70	3.62468	ENSBTAG00000003555
11	25790001	25800000	94	3.59822	ENSBTAG00000003555
11	25800001	25810000	59	3.55795	ENSBTAG00000003555
11	25810001	25820000	85	3.56689	ENSBTAG00000003555
11	25820001	25830000	94	3.48317	ENSBTAG00000003555
11	25830001	25840000	136	3.36185	ENSBTAG00000003555
11	25840001	25850000	78	3.28245	ENSBTAG00000003555
11	25850001	25860000	78	3.26482	.
11	25860001	25870000	72	3.13843	.
11	25870001	25880000	67	3.09378	.
11	25880001	25890000	70	3.1231	ENSBTAG00000032521
11	25890001	25900000	65	3.11917	ENSBTAG00000032521
11	25900001	25910000	66	3.25507	ENSBTAG00000032521
11	25910001	25920000	51	3.44447	ENSBTAG00000032521
11	25920001	25930000	66	3.43024	ENSBTAG00000032521
11	25930001	25940000	81	3.45024	ENSBTAG00000032521
11	25940001	25950000	61	3.54131	ENSBTAG00000032521
11	25950001	25960000	94	3.26314	ENSBTAG00000032521
11	25960001	25970000	101	3.14579	ENSBTAG00000032521
11	25970001	25980000	105	3.30248	ENSBTAG00000032521
11	25980001	25990000	103	3.47562	ENSBTAG00000032521
11	25990001	26000000	70	3.46215	ENSBTAG00000013676, ENSBTAG00000032521
11	26000001	26010000	119	3.18116	ENSBTAG00000013676
11	26010001	26020000	85	2.77474	ENSBTAG00000013676
11	26020001	26030000	100	2.86258	ENSBTAG00000013676
11	26030001	26040000	89	2.75464	ENSBTAG00000013676
11	28230001	28240000	112	2.93114	.
11	28340001	28350000	71	3.1786	ENSBTAG00000020614
11	28350001	28360000	77	2.95047	ENSBTAG00000020614
11	39530001	39540000	92	2.84557	.
11	39540001	39550000	74	2.81452	.
11	39550001	39560000	51	2.88374	.
11	39570001	39580000	90	2.86711	.
11	39580001	39590000	85	2.94127	.
11	39590001	39600000	57	2.78117	.
11	40470001	40480000	82	2.81671	.
11	40480001	40490000	103	2.82577	.
11	40490001	40500000	65	2.86547	.
11	40510001	40520000	79	2.84185	.
11	40520001	40530000	61	3.05128	.
11	40530001	40540000	133	3.15721	.
11	40540001	40550000	62	3.10205	.
11	40550001	40560000	70	3.05199	.
11	40560001	40570000	59	2.99378	.
11	40570001	40580000	136	3.033	.
11	40580001	40590000	67	2.76539	.
11	40630001	40640000	97	2.88251	.
11	40640001	40650000	107	3.00925	.
11	40650001	40660000	47	2.73109	.
11	40810001	40820000	86	2.77472	ENSBTAG00000005870
11	40820001	40830000	92	2.97445	ENSBTAG00000005870
11	46080001	46090000	65	2.83338	.
11	46120001	46130000	103	2.7212	.
11	46130001	46140000	39	2.71687	.
11	46170001	46180000	86	2.70749	.
11	46180001	46190000	89	2.77327	.
11	46190001	46200000	80	3.02011	.
11	46200001	46210000	74	2.98934	ENSBTAG00000014159
11	46210001	46220000	101	3.06862	ENSBTAG00000014159
11	46220001	46230000	57	2.88249	ENSBTAG00000014159
11	46270001	46280000	64	2.85396	ENSBTAG00000014166
11	46280001	46290000	47	2.87786	ENSBTAG00000052525
11	46290001	46300000	60	2.77669	.
11	46300001	46310000	67	2.99746	.
11	46310001	46320000	96	3.0985	.
11	46320001	46330000	64	3.0133	.
11	46330001	46340000	40	2.86634	.
11	48490001	48500000	63	3.01282	.
11	48500001	48510000	100	3.11699	.
11	48510001	48520000	64	2.92791	ENSBTAG00000004824
11	48580001	48590000	65	2.81461	ENSBTAG00000004824
11	48590001	48600000	134	2.82379	ENSBTAG00000004824
11	48900001	48910000	58	2.81614	.
11	48910001	48920000	57	2.8266	.
11	48920001	48930000	86	2.75783	.
11	61050001	61060000	94	2.82218	ENSBTAG00000054638
11	62840001	62850000	55	2.98215	.
11	62850001	62860000	43	3.31972	ENSBTAG00000055296
11	68950001	68960000	71	2.80779	ENSBTAG00000021735
11	68960001	68970000	53	3.05197	ENSBTAG00000021735
11	68970001	68980000	71	3.13599	ENSBTAG00000021735
11	68980001	68990000	77	3.18497	ENSBTAG00000021735
11	68990001	69000000	45	3.18228	.
11	69000001	69010000	77	3.24249	.
11	69010001	69020000	70	2.96043	.
11	69020001	69030000	43	3.06947	.
11	78760001	78770000	91	2.81194	.
11	86810001	86820000	101	2.75326	.
11	86820001	86830000	113	3.43167	.
11	86830001	86840000	58	3.18577	.
11	86840001	86850000	59	2.76653	.
11	86850001	86860000	97	3.0074	ENSBTAG00000001928
11	86860001	86870000	81	2.88636	ENSBTAG00000001928
11	86870001	86880000	83	2.87535	ENSBTAG00000001928
11	89160001	89170000	114	2.74431	.
11	89170001	89180000	69	2.73724	.
11	89180001	89190000	87	2.89003	.
11	89190001	89200000	72	3.15422	.
11	89220001	89230000	62	2.72678	.
11	99570001	99580000	29	2.7139	ENSBTAG00000001932, ENSBTAG00000001933
11	101940001	101950000	33	2.84343	ENSBTAG00000000382
11	101950001	101960000	30	2.79042	ENSBTAG00000000382
11	101960001	101970000	74	2.73317	ENSBTAG00000000382
11	104390001	104400000	21	2.74239	.
12	9070001	9080000	116	2.95603	.
12	9080001	9090000	105	3.12955	.
12	9090001	9100000	80	3.14198	.
12	9100001	9110000	95	2.87954	.
12	9110001	9120000	100	2.77218	.
12	9120001	9130000	132	2.7919	.
12	13270001	13280000	104	2.71201	.
12	13280001	13290000	131	3.00486	.
12	13290001	13300000	118	2.80667	.
12	22220001	22230000	73	3.08425	.
12	22230001	22240000	34	2.87049	.
12	22240001	22250000	54	3.10902	.
12	22250001	22260000	88	2.9208	.
12	22520001	22530000	94	2.7685	.
12	28190001	28200000	64	2.76943	.
12	29500001	29510000	22	2.73617	.
12	29520001	29530000	36	2.75908	.
12	29560001	29570000	30	2.70723	.
12	29570001	29580000	30	2.91675	ENSBTAG00000053332
12	29580001	29590000	28	2.95808	.
12	29590001	29600000	33	2.90756	.
12	29600001	29610000	52	2.7896	.
12	34790001	34800000	57	3.04029	.
12	40640001	40650000	68	2.99191	.
12	40650001	40660000	79	2.85714	.
12	47950001	47960000	78	2.97082	.
12	47960001	47970000	87	2.81656	.
12	61050001	61060000	79	2.78773	.
12	61060001	61070000	71	2.76155	.
12	61070001	61080000	57	2.7204	.
12	61080001	61090000	64	2.74654	.
12	63810001	63820000	117	3.75477	ENSBTAG00000047066
12	63820001	63830000	108	3.63324	.
12	63830001	63840000	84	2.90008	.
12	63850001	63860000	69	2.7235	.
12	63890001	63900000	81	2.76858	.
12	63920001	63930000	98	2.94073	.
12	63930001	63940000	105	3.40569	.
12	63940001	63950000	74	3.37798	.
12	63950001	63960000	102	3.49078	.
12	63960001	63970000	89	3.2441	.
12	63970001	63980000	113	3.15783	.
12	63980001	63990000	131	3.08587	.
12	70230001	70240000	26	3.37555	.
12	70240001	70250000	17	3.29695	.
12	70520001	70530000	18	2.8874	ENSBTAG00000046041
12	70670001	70680000	11	2.79094	ENSBTAG00000046041
12	70680001	70690000	12	3.45867	ENSBTAG00000046041
12	78250001	78260000	69	2.85596	.
12	78260001	78270000	73	3.251	.
12	78270001	78280000	102	2.73478	.
13	390001	400000	11	3.33747	ENSBTAG00000008177
13	470001	480000	40	4.71581	.
13	480001	490000	65	5.2441	ENSBTAG00000024891
13	490001	500000	101	5.03247	ENSBTAG00000051498
13	500001	510000	52	3.58734	ENSBTAG00000051498
13	510001	520000	34	3.15019	ENSBTAG00000051498
13	660001	670000	94	3.07034	.
13	670001	680000	78	3.3076	.
13	680001	690000	87	2.77701	ENSBTAG00000035323
13	690001	700000	70	2.70974	ENSBTAG00000035323
13	700001	710000	33	2.78605	ENSBTAG00000035323
13	710001	720000	29	3.12839	ENSBTAG00000035323
13	720001	730000	90	3.24129	ENSBTAG00000035323
13	730001	740000	36	3.24547	ENSBTAG00000035323
13	740001	750000	66	3.34442	.
13	750001	760000	108	3.43255	.
13	760001	770000	76	3.52079	.
13	770001	780000	93	3.53589	.
13	780001	790000	82	3.5303	.
13	790001	800000	49	3.66088	.
13	800001	810000	51	3.80917	.
13	1550001	1560000	103	2.87866	ENSBTAG00000008338
13	1560001	1570000	108	2.89909	ENSBTAG00000008338
13	1570001	1580000	100	2.75148	ENSBTAG00000008338
13	1580001	1590000	110	2.86673	ENSBTAG00000008338
13	1590001	1600000	65	2.7489	ENSBTAG00000008338
13	1600001	1610000	119	3.10788	ENSBTAG00000008338
13	1710001	1720000	95	2.80878	ENSBTAG00000008338
13	1720001	1730000	92	2.9536	ENSBTAG00000008338
13	1730001	1740000	100	2.8237	ENSBTAG00000008338
13	1740001	1750000	77	2.97958	ENSBTAG00000008338
13	1760001	1770000	137	2.79018	ENSBTAG00000008338
13	1770001	1780000	103	2.89854	ENSBTAG00000008338
13	1780001	1790000	147	2.76136	ENSBTAG00000008338
13	8750001	8760000	105	2.84503	.
13	8760001	8770000	122	3.56382	.
13	8770001	8780000	93	3.40976	.
13	8780001	8790000	115	3.16225	.
13	8790001	8800000	93	2.96062	.
13	8800001	8810000	80	2.92204	.
13	8810001	8820000	97	2.86841	.
13	8860001	8870000	65	2.79229	.
13	9850001	9860000	137	3.0072	ENSBTAG00000034441
13	9860001	9870000	149	3.43173	ENSBTAG00000034441
13	9870001	9880000	105	3.43962	ENSBTAG00000034441
13	9880001	9890000	79	3.29128	.
13	9890001	9900000	82	3.26305	.
13	9900001	9910000	94	2.94059	.
13	9910001	9920000	100	2.73086	.
13	9930001	9940000	81	2.71576	.
13	9940001	9950000	95	2.848	.
13	10860001	10870000	202	0.732417	.
13	11300001	11310000	14	2.77914	ENSBTAG00000022931, ENSBTAG00000051963
13	11630001	11640000	118	2.72154	.
13	11690001	11700000	71	2.74265	ENSBTAG00000008650
13	11700001	11710000	80	3.06099	ENSBTAG00000008650
13	11710001	11720000	64	3.05853	ENSBTAG00000008650
13	11720001	11730000	75	2.77137	ENSBTAG00000008650
13	11740001	11750000	111	2.82189	ENSBTAG00000008650
13	11790001	11800000	96	2.90895	ENSBTAG00000008650
13	11800001	11810000	102	3.04169	ENSBTAG00000008650
13	11810001	11820000	77	2.72768	ENSBTAG00000008650
13	11820001	11830000	104	2.74491	ENSBTAG00000008650
13	11870001	11880000	68	2.70899	ENSBTAG00000008650
13	11880001	11890000	70	2.7564	ENSBTAG00000008650
13	11940001	11950000	93	2.73431	ENSBTAG00000008650
13	11950001	11960000	69	2.81399	ENSBTAG00000008650
13	11960001	11970000	79	3.23303	ENSBTAG00000008650
13	11970001	11980000	69	3.32609	ENSBTAG00000008650
13	11980001	11990000	92	3.37797	ENSBTAG00000008650, ENSBTAG00000045070
13	11990001	12000000	81	3.46767	ENSBTAG00000008650
13	12000001	12010000	90	3.84028	ENSBTAG00000008650
13	12010001	12020000	81	3.27778	ENSBTAG00000008650
13	12020001	12030000	102	3.23868	ENSBTAG00000008650
13	12030001	12040000	79	3.10118	ENSBTAG00000008650
13	12040001	12050000	106	3.02354	ENSBTAG00000008650
13	15290001	15300000	86	2.76047	.
13	15300001	15310000	53	2.80879	.
13	15310001	15320000	50	2.70838	.
13	15320001	15330000	76	2.80694	.
13	15330001	15340000	72	2.78939	.
13	15340001	15350000	81	2.80003	.
13	15350001	15360000	101	2.79597	.
13	15360001	15370000	55	2.74731	.
13	15370001	15380000	105	2.78884	.
13	15380001	15390000	84	2.816	.
13	15390001	15400000	90	2.91656	.
13	15400001	15410000	67	3.21183	.
13	15410001	15420000	83	3.05878	.
13	29420001	29430000	110	2.74684	.
13	29430001	29440000	62	3.27083	.
13	29440001	29450000	58	2.84355	.
13	29450001	29460000	63	2.89174	.
13	29460001	29470000	73	2.98979	.
13	29470001	29480000	73	2.83369	ENSBTAG00000016450
13	37800001	37810000	66	2.95632	.
13	37810001	37820000	46	2.86089	.
13	37820001	37830000	46	2.81847	.
13	37830001	37840000	77	2.71686	.
13	43320001	43330000	20	2.77661	.
13	43360001	43370000	41	3.02511	.
13	43370001	43380000	28	2.91212	ENSBTAG00000039356
13	43390001	43400000	64	2.89379	ENSBTAG00000037509
13	43400001	43410000	65	2.85986	ENSBTAG00000037509
13	43410001	43420000	56	2.91058	ENSBTAG00000017938
13	43420001	43430000	88	2.72201	ENSBTAG00000017938, ENSBTAG00000054273
13	43490001	43500000	79	2.75105	ENSBTAG00000039643
13	43500001	43510000	107	2.79032	.
13	51420001	51430000	30	3.04202	ENSBTAG00000006578
13	51430001	51440000	24	2.90311	ENSBTAG00000018735
13	51440001	51450000	13	3.01123	ENSBTAG00000018732, ENSBTAG00000018735
13	51450001	51460000	25	2.81832	ENSBTAG00000018732
13	52840001	52850000	42	3.39776	.
13	52850001	52860000	67	3.02883	.
13	56500001	56510000	79	2.72686	.
13	57020001	57030000	48	2.77906	.
13	57030001	57040000	47	2.8603	.
13	57040001	57050000	45	2.72105	.
13	57130001	57140000	32	2.74554	.
13	57140001	57150000	28	2.73419	ENSBTAG00000011940
13	57150001	57160000	51	2.78208	ENSBTAG00000011940
13	57240001	57250000	25	2.91443	ENSBTAG00000011940
13	57250001	57260000	67	2.88867	ENSBTAG00000011940
13	57260001	57270000	70	2.89998	.
13	57270001	57280000	41	2.86216	.
13	57280001	57290000	38	2.74644	.
13	57310001	57320000	46	2.8865	.
13	57350001	57360000	22	2.76807	ENSBTAG00000004402, ENSBTAG00000039208
13	57360001	57370000	27	3.1765	ENSBTAG00000018785, ENSBTAG00000039208
13	57370001	57380000	15	3.4891	ENSBTAG00000018784, ENSBTAG00000018785, ENSBTAG00000050996
13	57380001	57390000	10	3.33145	ENSBTAG00000018784
13	57390001	57400000	41	3.17135	ENSBTAG00000018783, ENSBTAG00000018784
13	57400001	57410000	46	3.22574	ENSBTAG00000018783
13	57410001	57420000	64	2.95102	.
13	62060001	62070000	28	3.3301	.
13	62070001	62080000	33	2.92991	ENSBTAG00000052747
13	62090001	62100000	42	2.89039	.
13	62100001	62110000	39	2.96741	ENSBTAG00000016427
13	62110001	62120000	46	3.16819	ENSBTAG00000016427
13	62120001	62130000	35	2.98586	ENSBTAG00000016427
13	62130001	62140000	41	3.06215	ENSBTAG00000016427
13	62140001	62150000	18	2.9533	ENSBTAG00000003901
13	65780001	65790000	79	2.88718	ENSBTAG00000019621
13	65790001	65800000	67	2.7461	ENSBTAG00000019621
13	65800001	65810000	83	2.76638	ENSBTAG00000019621
13	65810001	65820000	48	2.82063	ENSBTAG00000013915
13	78740001	78750000	41	2.78858	.
13	78810001	78820000	56	2.88247	ENSBTAG00000000340
13	78820001	78830000	37	3.16194	ENSBTAG00000000340, ENSBTAG00000052697
13	78830001	78840000	58	3.03076	ENSBTAG00000000340
13	78840001	78850000	37	2.79366	ENSBTAG00000000340
13	80200001	80210000	66	2.96918	.
13	80210001	80220000	76	2.8618	.
13	80220001	80230000	73	3.00124	.
13	80230001	80240000	59	3.25059	.
14	12310001	12320000	98	3.06688	.
14	12320001	12330000	82	2.98363	.
14	12330001	12340000	53	2.83424	.
14	12340001	12350000	54	2.91281	.
14	12350001	12360000	45	2.77315	.
14	15230001	15240000	79	2.78004	.
14	15250001	15260000	109	2.77153	ENSBTAG00000029569
14	15270001	15280000	99	2.88244	.
14	20160001	20170000	75	2.88327	.
14	20200001	20210000	117	2.73195	.
14	20230001	20240000	89	2.83672	.
14	20240001	20250000	94	2.94073	.
14	20250001	20260000	36	2.81018	ENSBTAG00000027760
14	20260001	20270000	54	2.84117	ENSBTAG00000054303
14	20270001	20280000	102	2.91887	ENSBTAG00000054303
14	20280001	20290000	67	3.10267	ENSBTAG00000054303
14	20290001	20300000	110	3.24446	.
14	20300001	20310000	88	3.0936	.
14	22650001	22660000	70	3.05876	ENSBTAG00000044050
14	22660001	22670000	70	3.14629	ENSBTAG00000044050
14	22670001	22680000	79	3.34984	ENSBTAG00000044050
14	22680001	22690000	64	3.3683	ENSBTAG00000044050
14	22690001	22700000	86	3.1595	ENSBTAG00000044050
14	22700001	22710000	118	3.17035	ENSBTAG00000044050
14	28830001	28840000	84	2.71532	.
14	28840001	28850000	71	2.72622	.
14	28850001	28860000	90	2.83616	.
14	28860001	28870000	70	2.73549	.
14	28870001	28880000	42	2.7139	.
14	28880001	28890000	62	2.78197	.
14	28890001	28900000	79	2.85124	.
14	28900001	28910000	46	2.75243	.
14	32160001	32170000	86	2.77081	ENSBTAG00000022169
14	32170001	32180000	84	2.77767	ENSBTAG00000022169
14	40580001	40590000	37	2.86907	.
14	40590001	40600000	33	2.84008	.
14	40600001	40610000	81	2.91025	.
14	40610001	40620000	91	2.92928	.
14	40620001	40630000	59	2.89707	.
14	40630001	40640000	43	2.89029	.
14	40640001	40650000	71	2.94277	.
14	40650001	40660000	78	2.97887	.
14	40660001	40670000	96	2.87911	.
14	40830001	40840000	72	3.03821	.
14	40840001	40850000	41	3.03536	ENSBTAG00000039499
14	40850001	40860000	79	3.07306	.
14	40860001	40870000	53	3.16405	.
14	63480001	63490000	59	2.74267	.
14	63490001	63500000	52	2.76297	.
14	63500001	63510000	48	2.8732	.
14	63610001	63620000	34	2.71303	.
14	63620001	63630000	31	3.0554	ENSBTAG00000046358
14	63630001	63640000	54	3.12482	ENSBTAG00000046358
14	63640001	63650000	50	2.96851	ENSBTAG00000046358
14	63650001	63660000	86	3.00969	.
14	63660001	63670000	75	2.73438	.
14	68300001	68310000	54	2.95907	.
14	68310001	68320000	37	2.82026	.
14	68330001	68340000	31	3.03009	.
14	68340001	68350000	34	3.22631	.
14	68350001	68360000	120	3.63128	.
14	68360001	68370000	122	3.63674	.
14	68370001	68380000	46	3.5465	.
14	68380001	68390000	34	3.42251	ENSBTAG00000049709
14	68390001	68400000	58	3.47831	.
14	68400001	68410000	45	3.38866	.
14	68410001	68420000	41	3.45135	.
14	77210001	77220000	84	3.43097	.
14	77220001	77230000	78	2.9813	.
14	77230001	77240000	92	3.24592	.
14	77240001	77250000	60	3.15335	.
14	78240001	78250000	80	3.20635	.
14	78250001	78260000	61	3.01845	.
14	78260001	78270000	59	2.83001	.
14	78270001	78280000	65	3.0295	.
14	80790001	80800000	80	3.19072	ENSBTAG00000019639
14	80800001	80810000	93	3.35562	.
14	80810001	80820000	45	3.39231	.
14	80820001	80830000	75	3.38318	ENSBTAG00000004792
14	80830001	80840000	73	3.59374	ENSBTAG00000004792, ENSBTAG00000043940
14	80840001	80850000	64	3.13969	ENSBTAG00000004792
14	80910001	80920000	82	2.7159	ENSBTAG00000011709
14	82000001	82010000	69	2.82397	ENSBTAG00000044126
14	82010001	82020000	86	2.97684	ENSBTAG00000044126
14	82020001	82030000	70	2.91874	ENSBTAG00000044126
15	210001	220000	22	4.05477	.
15	220001	230000	34	3.94376	.
15	230001	240000	14	3.29395	.
15	240001	250000	15	3.31608	ENSBTAG00000049790
15	250001	260000	13	3.28	.
15	280001	290000	33	3.15126	.
15	750001	760000	80	4.73591	.
15	760001	770000	81	4.32428	ENSBTAG00000052871
15	1020001	1030000	48	2.76372	.
15	1030001	1040000	166	3.19189	.
15	1040001	1050000	152	2.965	.
15	1050001	1060000	109	2.9861	.
15	4760001	4770000	202	1.47272	.
15	9450001	9460000	132	2.7722	.
15	9460001	9470000	145	2.71336	.
15	17660001	17670000	41	2.93637	ENSBTAG00000012882
15	17670001	17680000	52	3.41857	ENSBTAG00000012882
15	17680001	17690000	43	3.44175	ENSBTAG00000012882
15	17690001	17700000	49	3.44208	ENSBTAG00000012882
15	17700001	17710000	42	3.4257	ENSBTAG00000012882
15	17710001	17720000	57	3.43468	ENSBTAG00000012882
15	17720001	17730000	95	3.54791	.
15	17730001	17740000	48	3.67675	ENSBTAG00000012885, ENSBTAG00000053148
15	17740001	17750000	88	3.75313	ENSBTAG00000012885
15	17750001	17760000	65	3.73693	ENSBTAG00000012885
15	17760001	17770000	77	3.75254	ENSBTAG00000012885
15	17770001	17780000	33	3.7402	.
15	17780001	17790000	26	3.73948	.
15	17790001	17800000	51	3.78907	ENSBTAG00000010286
15	17800001	17810000	55	3.79128	ENSBTAG00000010286
15	17810001	17820000	57	3.97887	ENSBTAG00000010286
15	17820001	17830000	80	4.05385	ENSBTAG00000010286
15	17830001	17840000	90	4.12849	ENSBTAG00000010286
15	17840001	17850000	63	4.14669	ENSBTAG00000010286
15	17850001	17860000	96	3.92452	ENSBTAG00000003111
15	17860001	17870000	73	3.97849	ENSBTAG00000003111
15	17870001	17880000	51	3.79075	ENSBTAG00000003111
15	17880001	17890000	97	3.92162	ENSBTAG00000003111
15	17890001	17900000	69	4.02571	ENSBTAG00000003111
15	17900001	17910000	62	3.94063	ENSBTAG00000003111
15	17910001	17920000	47	3.92177	ENSBTAG00000003111
15	17920001	17930000	53	3.90524	ENSBTAG00000003111
15	17930001	17940000	73	3.8774	ENSBTAG00000003111
15	17940001	17950000	54	3.81305	ENSBTAG00000003111
15	17950001	17960000	34	3.82859	ENSBTAG00000003111
15	17960001	17970000	57	3.92725	ENSBTAG00000003111
15	17970001	17980000	76	4.02308	ENSBTAG00000003111
15	17980001	17990000	98	4.06806	ENSBTAG00000003111, ENSBTAG00000036744
15	17990001	18000000	80	4.04381	ENSBTAG00000003111
15	18000001	18010000	81	4.04736	.
15	18010001	18020000	86	4.13522	ENSBTAG00000054246
15	18020001	18030000	133	4.08238	ENSBTAG00000054246
15	18030001	18040000	78	3.80531	ENSBTAG00000054246
15	18040001	18050000	67	3.67411	ENSBTAG00000054246
15	18050001	18060000	99	3.70145	ENSBTAG00000054246
15	18060001	18070000	86	3.46072	ENSBTAG00000054246
15	18070001	18080000	65	3.50897	ENSBTAG00000050466, ENSBTAG00000054246
15	18080001	18090000	80	3.52824	ENSBTAG00000054246
15	18090001	18100000	104	3.58484	.
15	18100001	18110000	99	3.78834	.
15	18110001	18120000	121	3.64583	.
15	18120001	18130000	94	3.50764	.
15	18130001	18140000	41	3.42962	.
15	18140001	18150000	96	2.89798	ENSBTAG00000008709
15	23080001	23090000	85	2.7613	.
15	31380001	31390000	80	2.7107	ENSBTAG00000017146
15	31390001	31400000	114	2.8454	ENSBTAG00000017146
15	40280001	40290000	59	2.89762	ENSBTAG00000000700
15	40290001	40300000	76	3.01417	ENSBTAG00000000700
15	40300001	40310000	85	3.09345	ENSBTAG00000000700
15	40310001	40320000	57	2.87124	ENSBTAG00000000700
15	45960001	45970000	228	1.63739	ENSBTAG00000037603
15	45970001	45980000	172	2.80103	.
15	45980001	45990000	213	2.62941	ENSBTAG00000053544
15	45990001	46000000	201	1.93492	ENSBTAG00000036031
15	46010001	46020000	249	2.07669	ENSBTAG00000055066
15	46020001	46030000	210	1.92508	ENSBTAG00000035675, ENSBTAG00000042988
15	46030001	46040000	204	2.55777	ENSBTAG00000054618
15	46040001	46050000	24	4.18689	.
15	46080001	46090000	35	3.29036	.
15	46090001	46100000	163	3.97716	ENSBTAG00000047025
15	46100001	46110000	209	4.25601	ENSBTAG00000021147
15	46110001	46120000	35	3.89688	.
15	46120001	46130000	180	4.0709	.
15	46130001	46140000	264	4.56036	ENSBTAG00000051394
15	46140001	46150000	41	4.26092	.
15	46180001	46190000	31	3.10451	.
15	47490001	47500000	226	1.41167	ENSBTAG00000049627
15	49990001	50000000	232	1.00342	ENSBTAG00000051323
15	52740001	52750000	59	2.83135	.
15	52750001	52760000	37	3.00956	.
15	52760001	52770000	66	2.76938	.
15	60450001	60460000	102	2.80065	.
15	62960001	62970000	98	3.20015	ENSBTAG00000052796
15	82150001	82160000	72	3.01293	ENSBTAG00000012540, ENSBTAG00000030847
15	84420001	84430000	15	3.20796	ENSBTAG00000053099
15	84530001	84540000	39	4.492	.
15	84540001	84550000	19	3.54153	.
15	84870001	84880000	12	2.74944	.
15	84880001	84890000	35	3.24303	.
15	84890001	84900000	32	3.20457	.
16	3200001	3210000	36	3.03898	ENSBTAG00000051122
16	3210001	3220000	90	3.34688	.
16	3220001	3230000	53	3.01845	.
16	3950001	3960000	72	2.93797	ENSBTAG00000050299
16	3970001	3980000	93	2.85022	.
16	3980001	3990000	69	2.70702	ENSBTAG00000020227
16	6750001	6760000	57	2.90675	ENSBTAG00000016729
16	6760001	6770000	111	2.88199	ENSBTAG00000016729
16	11600001	11610000	102	2.83883	.
16	11610001	11620000	89	2.88751	.
16	11620001	11630000	99	2.90621	.
16	21960001	21970000	85	2.84451	.
16	21970001	21980000	100	2.87435	.
16	22010001	22020000	51	2.74587	.
16	41600001	41610000	56	3.80073	ENSBTAG00000039937
16	41610001	41620000	30	3.61653	ENSBTAG00000039937
16	41620001	41630000	38	3.74295	.
16	41630001	41640000	42	3.25739	.
16	41640001	41650000	26	3.04103	.
16	41650001	41660000	38	2.85344	.
16	41660001	41670000	24	2.87472	ENSBTAG00000019556
16	41670001	41680000	54	2.92773	ENSBTAG00000019556
16	41680001	41690000	40	2.85515	ENSBTAG00000005314
16	41690001	41700000	35	2.70771	ENSBTAG00000005314
16	41720001	41730000	43	2.70973	ENSBTAG00000002052
16	41740001	41750000	39	2.74912	ENSBTAG00000002052
16	42010001	42020000	45	2.79584	ENSBTAG00000014777
16	42020001	42030000	21	2.89924	ENSBTAG00000007223, ENSBTAG00000032617
16	42070001	42080000	43	2.82335	.
16	42080001	42090000	57	3.19745	.
16	42090001	42100000	60	3.24318	.
16	42100001	42110000	25	3.15413	.
16	42110001	42120000	16	3.00744	.
16	42120001	42130000	24	3.02203	.
16	42130001	42140000	40	2.94282	.
16	42140001	42150000	30	2.78592	ENSBTAG00000015533
16	42150001	42160000	32	2.72536	ENSBTAG00000015533
16	42160001	42170000	41	2.78167	ENSBTAG00000015533
16	42240001	42250000	38	2.75148	.
16	42250001	42260000	39	2.85074	.
16	42260001	42270000	44	2.87646	.
16	42270001	42280000	34	2.79926	.
16	42280001	42290000	44	2.77638	.
16	42290001	42300000	60	3.11616	.
16	42300001	42310000	54	3.00543	.
16	42420001	42430000	30	2.71304	ENSBTAG00000015325
16	42430001	42440000	27	2.84188	ENSBTAG00000015325
16	42450001	42460000	47	2.75652	ENSBTAG00000015325, ENSBTAG00000015340
16	42460001	42470000	24	2.75806	ENSBTAG00000015325
16	42470001	42480000	21	2.76459	ENSBTAG00000015325
16	42480001	42490000	32	2.78981	ENSBTAG00000015325
16	42570001	42580000	37	2.84047	.
16	42580001	42590000	28	2.95897	ENSBTAG00000012808
16	42590001	42600000	53	3.07585	ENSBTAG00000003697, ENSBTAG00000012808
16	42600001	42610000	34	3.42269	ENSBTAG00000003697
16	42610001	42620000	37	3.4209	.
16	42620001	42630000	68	3.57586	.
16	42630001	42640000	47	3.37222	.
16	42640001	42650000	69	3.5079	.
16	42650001	42660000	20	3.3344	.
16	42660001	42670000	17	3.63999	.
16	42670001	42680000	21	3.72541	.
16	42680001	42690000	63	4.38762	.
16	42690001	42700000	65	4.3586	.
16	42700001	42710000	28	3.79739	.
16	42710001	42720000	26	3.40071	.
16	42720001	42730000	74	2.96333	.
16	42730001	42740000	31	2.7518	.
16	42740001	42750000	17	2.7229	.
16	42750001	42760000	32	2.88801	.
16	43770001	43780000	37	2.84939	ENSBTAG00000011823
16	43780001	43790000	36	2.89771	ENSBTAG00000011823, ENSBTAG00000018984
16	43790001	43800000	11	2.81053	ENSBTAG00000018984
16	43800001	43810000	45	2.77775	ENSBTAG00000018984, ENSBTAG00000051214
16	43980001	43990000	49	3.01893	.
16	43990001	44000000	24	3.0632	.
16	44000001	44010000	23	2.94539	.
16	44010001	44020000	40	3.14709	.
16	44020001	44030000	34	3.05969	.
16	44030001	44040000	31	3.0589	.
16	44040001	44050000	32	3.07454	.
16	44050001	44060000	28	3.27463	ENSBTAG00000049485
16	44060001	44070000	29	3.41843	ENSBTAG00000049485
16	44070001	44080000	46	3.13216	.
16	44180001	44190000	99	3.06628	.
16	44190001	44200000	55	2.98985	.
16	44200001	44210000	44	2.95996	ENSBTAG00000004246
16	44210001	44220000	28	3.0073	ENSBTAG00000004246
16	44220001	44230000	44	3.03925	ENSBTAG00000004246
16	44230001	44240000	55	2.97101	ENSBTAG00000004246
16	44240001	44250000	55	3.01023	.
16	44250001	44260000	64	2.98913	.
16	44260001	44270000	55	2.83837	.
16	44420001	44430000	43	2.87413	.
16	44430001	44440000	63	3.03219	.
16	44440001	44450000	64	3.05373	ENSBTAG00000009515
16	44450001	44460000	89	2.98484	ENSBTAG00000009515
16	44460001	44470000	48	2.78511	ENSBTAG00000009515
16	44470001	44480000	66	2.81109	ENSBTAG00000009515
16	44480001	44490000	66	2.75045	.
16	44490001	44500000	90	2.87036	.
16	44500001	44510000	89	2.96567	.
16	44510001	44520000	99	3.07273	.
16	44520001	44530000	70	3.36622	.
16	44530001	44540000	53	3.38217	.
16	44540001	44550000	78	3.00607	.
16	44550001	44560000	38	3.01457	ENSBTAG00000013411
16	44560001	44570000	59	3.03941	ENSBTAG00000013411
16	44570001	44580000	45	2.86812	.
16	44580001	44590000	77	2.77624	ENSBTAG00000042245
16	44590001	44600000	60	2.8655	.
16	44600001	44610000	35	2.83878	.
16	44610001	44620000	34	2.83617	.
16	44620001	44630000	37	2.83423	.
16	44630001	44640000	49	2.79737	.
16	44640001	44650000	42	2.85804	.
16	44650001	44660000	37	2.81058	.
16	44660001	44670000	29	2.71463	.
16	44680001	44690000	53	2.74401	.
16	44690001	44700000	71	2.79607	.
16	44700001	44710000	38	2.79473	.
16	44710001	44720000	43	2.74198	.
16	44720001	44730000	45	2.74572	.
16	44730001	44740000	46	2.73177	.
16	53310001	53320000	82	2.73652	.
16	56670001	56680000	71	2.8093	ENSBTAG00000011706
16	56680001	56690000	87	2.73781	ENSBTAG00000011706
16	56710001	56720000	71	3.14006	ENSBTAG00000011706
16	56720001	56730000	51	3.65538	ENSBTAG00000011706
16	56730001	56740000	61	3.68807	ENSBTAG00000011706
16	56740001	56750000	69	3.7519	ENSBTAG00000011706
16	56750001	56760000	78	3.79426	ENSBTAG00000011706, ENSBTAG00000028880
16	56760001	56770000	91	3.9482	ENSBTAG00000011706
16	56770001	56780000	88	3.95438	.
16	56780001	56790000	67	4.00745	.
16	56790001	56800000	112	4.13785	.
16	56800001	56810000	95	4.04338	.
16	56810001	56820000	69	3.76544	.
16	56820001	56830000	89	3.74968	.
16	56830001	56840000	75	3.7605	.
16	56840001	56850000	131	3.93834	.
16	56850001	56860000	52	3.84332	.
16	56860001	56870000	45	3.8501	.
16	56870001	56880000	86	4.06103	.
16	56880001	56890000	73	4.34026	.
16	56890001	56900000	74	4.22924	.
16	56900001	56910000	92	4.23234	.
16	56910001	56920000	100	4.25916	.
16	56920001	56930000	111	4.20489	.
16	56930001	56940000	58	4.09513	.
16	56940001	56950000	96	3.87104	.
16	56950001	56960000	91	3.79159	.
16	56960001	56970000	79	3.68015	.
16	56970001	56980000	67	3.2506	.
16	66440001	66450000	121	2.73231	.
16	80260001	80270000	47	2.91889	ENSBTAG00000011772
16	80270001	80280000	45	3.18759	ENSBTAG00000011772, ENSBTAG00000033994
16	80280001	80290000	36	3.26221	ENSBTAG00000011772
16	80290001	80300000	45	3.09291	ENSBTAG00000011772
16	80350001	80360000	51	2.89063	ENSBTAG00000004789
16	80470001	80480000	32	3.04135	.
16	80480001	80490000	13	2.97637	.
16	80490001	80500000	14	2.8788	.
16	80510001	80520000	11	2.71653	ENSBTAG00000013726
16	80520001	80530000	20	3.38935	ENSBTAG00000013726
16	80530001	80540000	30	3.48229	ENSBTAG00000047059
16	80540001	80550000	40	3.46359	ENSBTAG00000021576, ENSBTAG00000047059
17	19980001	19990000	41	2.70722	.
17	19990001	20000000	102	2.81262	.
17	20000001	20010000	94	2.7553	.
17	20170001	20180000	51	2.85054	.
17	20180001	20190000	79	3.27651	.
17	20190001	20200000	121	2.73323	.
17	47660001	47670000	88	2.76684	ENSBTAG00000002950
17	47670001	47680000	63	2.80399	ENSBTAG00000002950
17	47680001	47690000	93	2.70774	ENSBTAG00000002950
17	51280001	51290000	33	2.89918	ENSBTAG00000024603
17	51290001	51300000	29	2.74297	ENSBTAG00000024603
17	56220001	56230000	122	3.1907	ENSBTAG00000008676
17	56230001	56240000	61	3.31243	ENSBTAG00000008676
17	56240001	56250000	66	3.06043	ENSBTAG00000008676
17	56250001	56260000	68	2.93188	ENSBTAG00000008676
17	56260001	56270000	117	2.91351	ENSBTAG00000008676
17	56270001	56280000	116	3.4429	ENSBTAG00000008676
17	56280001	56290000	96	3.6626	ENSBTAG00000008676
17	56290001	56300000	89	3.77141	ENSBTAG00000008676
17	56300001	56310000	83	3.61221	ENSBTAG00000008676
17	56310001	56320000	99	3.5352	ENSBTAG00000008676
17	56320001	56330000	47	3.61087	ENSBTAG00000008676
17	56330001	56340000	126	3.58921	ENSBTAG00000008676
17	56340001	56350000	87	3.30632	ENSBTAG00000008676
17	64750001	64760000	89	2.71438	.
17	64760001	64770000	78	3.46518	.
17	64770001	64780000	86	3.4995	.
17	64780001	64790000	66	3.31599	.
17	64790001	64800000	69	3.46185	.
17	64800001	64810000	80	3.13766	.
17	64810001	64820000	87	2.89534	.
17	66630001	66640000	59	2.98899	.
17	66640001	66650000	69	2.75578	.
17	67180001	67190000	34	3.1575	ENSBTAG00000010464
17	67190001	67200000	28	2.84245	ENSBTAG00000010464
17	67200001	67210000	46	2.79329	ENSBTAG00000010464
17	67230001	67240000	30	3.14299	.
17	67240001	67250000	55	3.15213	.
17	68080001	68090000	62	2.78441	.
17	68090001	68100000	58	2.98183	.
17	68160001	68170000	56	2.75646	ENSBTAG00000047107
17	68170001	68180000	81	3.03349	ENSBTAG00000047107
17	68180001	68190000	84	2.94149	ENSBTAG00000047107
17	68190001	68200000	51	3.04449	.
17	68200001	68210000	55	2.76885	.
17	69560001	69570000	33	2.94546	ENSBTAG00000007728
17	69570001	69580000	80	3.41158	ENSBTAG00000002770
17	69580001	69590000	18	2.86275	ENSBTAG00000002770
17	69610001	69620000	67	2.82165	ENSBTAG00000017459
17	72380001	72390000	31	2.78006	.
17	72390001	72400000	22	2.96462	ENSBTAG00000014646, ENSBTAG00000038258
18	70001	80000	100	3.57212	.
18	80001	90000	97	3.32042	.
18	140001	150000	28	3.19037	.
18	150001	160000	58	3.18211	.
18	160001	170000	62	3.09964	.
18	170001	180000	72	2.9722	.
18	310001	320000	33	2.99069	.
18	320001	330000	80	3.32633	.
18	330001	340000	48	3.05024	.
18	11100001	11110000	23	3.03573	ENSBTAG00000002639
18	11120001	11130000	28	2.75993	.
18	11130001	11140000	34	2.76718	ENSBTAG00000020835
18	11140001	11150000	47	2.84341	ENSBTAG00000020835
18	11150001	11160000	38	2.86407	ENSBTAG00000020835
18	11160001	11170000	33	3.11555	ENSBTAG00000020835
18	11170001	11180000	19	3.22448	ENSBTAG00000020835
18	11180001	11190000	20	3.22879	ENSBTAG00000020835
18	11190001	11200000	28	3.79592	ENSBTAG00000020836
18	11200001	11210000	25	3.80842	ENSBTAG00000020836
18	11210001	11220000	37	3.78302	.
18	11220001	11230000	19	3.75571	.
18	11230001	11240000	31	3.76081	.
18	11240001	11250000	44	3.91107	.
18	11250001	11260000	23	3.92762	.
18	11260001	11270000	37	3.99574	.
18	11270001	11280000	23	3.68807	.
18	11290001	11300000	19	3.75154	.
18	11300001	11310000	17	3.66525	.
18	11340001	11350000	20	3.73553	.
18	11350001	11360000	21	3.57964	.
18	11360001	11370000	11	3.2813	.
18	11370001	11380000	13	3.40331	.
18	11380001	11390000	37	3.47323	.
18	11390001	11400000	13	3.43878	.
18	11400001	11410000	19	3.57109	ENSBTAG00000009918
18	11410001	11420000	18	3.14878	ENSBTAG00000009918
18	11470001	11480000	13	3.47338	ENSBTAG00000009918
18	11480001	11490000	18	3.62338	ENSBTAG00000009918
18	11490001	11500000	13	3.56511	ENSBTAG00000009918
18	11500001	11510000	16	3.54906	ENSBTAG00000009918
18	11530001	11540000	12	3.60948	ENSBTAG00000009918
18	11540001	11550000	11	3.63948	ENSBTAG00000009918
18	11550001	11560000	21	3.67878	ENSBTAG00000009918
18	11560001	11570000	15	3.67262	ENSBTAG00000009918
18	11570001	11580000	21	3.6102	ENSBTAG00000009918
18	11580001	11590000	22	3.46792	ENSBTAG00000009918
18	11640001	11650000	31	3.26558	ENSBTAG00000009918, ENSBTAG00000044006
18	11650001	11660000	37	2.82613	ENSBTAG00000044006
18	13340001	13350000	28	3.79018	ENSBTAG00000010151
18	13350001	13360000	21	3.83706	ENSBTAG00000010151
18	13360001	13370000	37	3.78623	ENSBTAG00000010151
18	13370001	13380000	63	3.57131	.
18	13380001	13390000	59	3.12326	ENSBTAG00000023745
18	13800001	13810000	33	2.7766	.
18	13820001	13830000	13	2.71849	ENSBTAG00000018507
18	13830001	13840000	48	3.03743	ENSBTAG00000019520
18	13840001	13850000	25	3.14247	ENSBTAG00000019520
18	13850001	13860000	40	3.23599	ENSBTAG00000019520
18	13860001	13870000	30	3.13361	ENSBTAG00000019520
18	13890001	13900000	21	3.26317	ENSBTAG00000012059, ENSBTAG00000051907
18	13900001	13910000	19	3.16286	ENSBTAG00000012059
18	13930001	13940000	14	2.91987	ENSBTAG00000020942, ENSBTAG00000020943, ENSBTAG00000020944
18	13960001	13970000	32	2.73503	ENSBTAG00000020944, ENSBTAG00000044808
18	14040001	14050000	10	2.77152	ENSBTAG00000023752
18	20430001	20440000	98	2.92958	ENSBTAG00000052877
18	20440001	20450000	130	2.90915	ENSBTAG00000052877
18	20620001	20630000	87	2.71148	.
18	20650001	20660000	77	2.75371	.
18	20660001	20670000	78	3.01533	.
18	22250001	22260000	44	3.41527	ENSBTAG00000012501
18	22260001	22270000	52	3.57005	ENSBTAG00000012501
18	22270001	22280000	54	3.67908	ENSBTAG00000012501
18	22280001	22290000	44	3.40444	ENSBTAG00000012501
18	22290001	22300000	41	3.4026	ENSBTAG00000012501
18	22300001	22310000	43	2.82403	ENSBTAG00000012501
18	30680001	30690000	73	2.81384	.
18	30690001	30700000	61	3.40341	.
18	30700001	30710000	115	3.2278	.
18	30710001	30720000	114	3.21704	.
18	30720001	30730000	153	3.26941	.
18	30730001	30740000	21	3.19176	.
18	30740001	30750000	11	2.80989	.
18	30750001	30760000	35	3.09447	.
18	30760001	30770000	80	3.28574	.
18	30770001	30780000	108	3.25697	.
18	30780001	30790000	59	3.12749	.
18	30790001	30800000	49	3.14846	.
18	30800001	30810000	73	3.18585	.
18	30810001	30820000	124	3.28684	.
18	30820001	30830000	98	3.18156	.
18	30830001	30840000	84	3.02555	.
18	30840001	30850000	63	2.94529	.
18	30850001	30860000	47	2.93298	.
18	30860001	30870000	75	2.95644	.
18	30870001	30880000	45	2.82492	.
18	30880001	30890000	41	2.74031	.
18	30900001	30910000	28	2.78409	.
18	30910001	30920000	19	2.73414	.
18	30920001	30930000	35	2.78571	.
18	30930001	30940000	23	2.80812	.
18	30940001	30950000	52	2.94928	.
18	30950001	30960000	49	2.92395	.
18	30960001	30970000	49	3.07991	.
18	30970001	30980000	53	2.98814	.
18	30980001	30990000	58	2.75374	.
18	30990001	31000000	58	2.73994	.
18	31000001	31010000	47	2.72874	.
18	31010001	31020000	88	2.78679	.
18	31020001	31030000	53	2.75994	.
18	31050001	31060000	86	2.71743	.
18	31120001	31130000	67	2.71716	.
18	31130001	31140000	90	3.0011	.
18	31140001	31150000	105	3.03941	.
18	31150001	31160000	84	3.18265	.
18	31160001	31170000	87	2.84047	.
18	40290001	40300000	27	2.84073	ENSBTAG00000008625, ENSBTAG00000047453
18	40300001	40310000	83	2.99363	.
18	40310001	40320000	62	2.91691	ENSBTAG00000020434
18	40820001	40830000	37	3.09886	ENSBTAG00000007262
18	40830001	40840000	57	3.40917	ENSBTAG00000007262
18	54770001	54780000	69	2.88632	ENSBTAG00000039971, ENSBTAG00000054373
18	56870001	56880000	25	2.71496	ENSBTAG00000018539
18	62560001	62570000	10	2.77498	ENSBTAG00000054741
19	6570001	6580000	104	2.93657	.
19	9120001	9130000	79	2.87966	ENSBTAG00000050293
19	19350001	19360000	59	2.80462	.
19	19360001	19370000	52	2.9781	ENSBTAG00000006846
19	19370001	19380000	50	2.90301	ENSBTAG00000006846
19	19400001	19410000	38	2.94068	ENSBTAG00000006894
19	19410001	19420000	43	3.08775	ENSBTAG00000006894
19	19420001	19430000	55	3.06738	ENSBTAG00000006894
19	19430001	19440000	64	2.79925	.
19	21580001	21590000	77	2.87044	.
19	38060001	38070000	48	2.79606	ENSBTAG00000000641
19	38070001	38080000	63	2.91011	ENSBTAG00000000641, ENSBTAG00000049362
19	38080001	38090000	44	2.9145	ENSBTAG00000000641
19	40260001	40270000	37	2.76074	ENSBTAG00000013855
19	40270001	40280000	42	2.71682	ENSBTAG00000039933
19	41450001	41460000	23	2.73749	ENSBTAG00000052160
19	41480001	41490000	69	3.19423	ENSBTAG00000050542
19	41490001	41500000	52	3.28807	.
19	41500001	41510000	83	3.27244	ENSBTAG00000048895
19	41510001	41520000	78	3.55958	ENSBTAG00000048895, ENSBTAG00000050447, ENSBTAG00000052164
19	41520001	41530000	67	3.60047	ENSBTAG00000050447, ENSBTAG00000052164
19	41530001	41540000	53	3.53707	.
19	41540001	41550000	53	3.31919	.
19	41550001	41560000	64	3.0658	ENSBTAG00000037553
19	41560001	41570000	94	2.9287	.
19	41570001	41580000	80	2.86978	ENSBTAG00000030519
19	41580001	41590000	80	2.96602	ENSBTAG00000030519
19	41590001	41600000	69	3.14515	ENSBTAG00000037560
19	41600001	41610000	73	3.27307	.
19	41610001	41620000	51	2.90204	ENSBTAG00000013685
19	41620001	41630000	71	3.27908	ENSBTAG00000000573
19	43330001	43340000	63	3.39993	ENSBTAG00000049633
19	43340001	43350000	70	3.42326	ENSBTAG00000016847
19	43350001	43360000	64	3.5851	.
19	43360001	43370000	73	3.56212	.
19	43370001	43380000	58	3.22333	.
19	52140001	52150000	76	2.99825	ENSBTAG00000022489
19	52350001	52360000	14	3.32146	ENSBTAG00000017233
19	52360001	52370000	29	3.74327	ENSBTAG00000017233
[truncated: 451 more rows]

## Sheet: Overlapping genes
Gene id	Gene symbol	Overlapping method
ENSBTAG00000014228	TFEC	XPEHH, FST, FLK, XPCLR
ENSBTAG00000019948	AFAP1L1	XPEHH, FST, FLK, XPCLR
ENSBTAG00000000382	MED27	XPEHH, FST, FLK, XPCLR
ENSBTAG00000006031	ADGRV1	XPEHH, FST, FLK, XPCLR
ENSBTAG00000018784	CTSZ	XPEHH, FST, FLK, XPCLR
ENSBTAG00000011940	ZNF831	XPEHH, FST, FLK, XPCLR
ENSBTAG00000017129	CLCC1	XPEHH, FST, FLK, XPCLR
ENSBTAG00000044017	MSRB3	XPEHH, FST, FLK, XPCLR
ENSBTAG00000019950	GRPEL2	XPEHH, FST, FLK, XPCLR
ENSBTAG00000006893	BBX	XPEHH, FST, FLK, XPCLR
ENSBTAG00000004824	REEP1	XPEHH, FST, FLK, XPCLR
ENSBTAG00000006528	BBS9	XPEHH, FST, FLK, XPCLR
ENSBTAG00000005326	CSNK1A1	XPEHH, FST, FLK, XPCLR
ENSBTAG00000018783	NELFCD	XPEHH, FST, FLK, XPCLR
ENSBTAG00000004896	ABLIM3	XPEHH, FST, FLK, XPCLR
ENSBTAG00000013663	CMSS1	XPEHH, FST, FLK, XPCLR
ENSBTAG00000013662	COL8A1	XPEHH, FST, FLK, XPCLR
ENSBTAG00000013664	FILIP1L	XPEHH, FST, FLK, XPCLR
ENSBTAG00000014194	ADARB2	FST, FLK, XPCLR
ENSBTAG00000032366	SLC23A2	FST, FLK, XPCLR
ENSBTAG00000006797	MARCHF3	FST, FLK, XPCLR
ENSBTAG00000016736	HIGD1B	FST, FLK, XPCLR
ENSBTAG00000038079	C16H1orf21	FST, FLK, XPCLR
ENSBTAG00000005029	TAL1	FST, FLK, XPCLR
ENSBTAG00000010660	CACNA1C	FST, FLK, XPCLR
ENSBTAG00000017135	CTSS	FST, FLK, XPCLR
ENSBTAG00000008101	PCSK5	FST, FLK, XPCLR
ENSBTAG00000006690	ARCN1	FST, FLK, XPCLR
ENSBTAG00000044173	EHBP1	FST, FLK, XPCLR
ENSBTAG00000047743	KCNIP4	FST, FLK, XPCLR
ENSBTAG00000019956	CMPK1	FST, FLK, XPCLR
ENSBTAG00000006002	DIDO1	FST, FLK, XPCLR
ENSBTAG00000010671	GLI3	FST, FLK, XPCLR
ENSBTAG00000021971	SNCAIP	FST, FLK, XPCLR
ENSBTAG00000011375	SHC3	FST, FLK, XPCLR
ENSBTAG00000013526	EFTUD2	FST, FLK, XPCLR
ENSBTAG00000021107	STXBP5	FST, FLK, XPCLR
ENSBTAG00000003349	JAKMIP2	FST, FLK, XPCLR
ENSBTAG00000043985	DACH1	FST, FLK, XPCLR
ENSBTAG00000003419	EAPP	FST, FLK, XPCLR
ENSBTAG00000001335	GHR	FST, FLK, XPCLR
ENSBTAG00000054324	TRABD2B	FST, FLK, XPCLR
ENSBTAG00000043900	7SK	FST, FLK, XPCLR
ENSBTAG00000000240	AKAP7	FST, FLK, XPCLR
ENSBTAG00000011601	ST3GAL5	FST, FLK, XPCLR
ENSBTAG00000018473	MARCO	FST, FLK, XPCLR
ENSBTAG00000004358	DARS2	FST, FLK, XPCLR
ENSBTAG00000009299	AFTPH	FST, FLK, XPCLR
ENSBTAG00000043962	SLC2A13	FST, FLK, XPCLR
ENSBTAG00000012194	DENND2C	FST, FLK, XPCLR
ENSBTAG00000024801	RANBP17	FST, FLK, XPCLR
ENSBTAG00000004145	ANO4	FST, FLK, XPCLR
ENSBTAG00000003044	SPIN1	FST, FLK, XPCLR
ENSBTAG00000050386	MGMT	FST, FLK, XPCLR
ENSBTAG00000000125	SPATA5	FST, FLK, XPCLR
ENSBTAG00000021935	ELMOD3	FST, FLK, XPCLR
ENSBTAG00000005108	SLIT2	FST, FLK, XPCLR
ENSBTAG00000010579	ACADL	FST, FLK, XPCLR
ENSBTAG00000006330	RBM5	FST, FLK, XPCLR
ENSBTAG00000044023	CDK6	FST, FLK, XPCLR
ENSBTAG00000001420	ABHD12	FST, FLK, XPCLR
ENSBTAG00000018074	VPS72	FST, FLK, XPCLR
ENSBTAG00000000097	EFCAB14	FST, FLK, XPCLR
ENSBTAG00000013057	CBLB	FST, FLK, XPCLR
ENSBTAG00000017802	THRB	FST, FLK, XPCLR
ENSBTAG00000011964	DIS3L2	FST, FLK, XPCLR
ENSBTAG00000034033	LHFPL6	FST, FLK, XPCLR
ENSBTAG00000012355	RNF220	FST, FLK, XPCLR
ENSBTAG00000031609	THAP12	FST, FLK, XPCLR
ENSBTAG00000005151	WDPCP	FST, FLK, XPCLR
ENSBTAG00000025400	PARP4	FST, FLK, XPCLR
ENSBTAG00000014182	CTNNA1	FST, FLK, XPCLR
ENSBTAG00000002845	CDH10	FST, FLK, XPCLR
ENSBTAG00000014574	CFAP43	FST, FLK, XPCLR
ENSBTAG00000002125	GNAL	FST, FLK, XPCLR
ENSBTAG00000044558	7SK	FST, FLK, XPCLR
ENSBTAG00000032148	TMEM117	FST, FLK, XPCLR
ENSBTAG00000030616	ZCCHC10	FST, FLK, XPCLR
ENSBTAG00000018855	SCAF4	FST, FLK, XPCLR
ENSBTAG00000008053	WDFY2	FST, FLK, XPCLR
ENSBTAG00000018971	RAD51B	FST, FLK, XPCLR
ENSBTAG00000022004	FLNB	FST, FLK, XPCLR
ENSBTAG00000010659	CUX1	FST, FLK, XPCLR
ENSBTAG00000017823	CFAP52	FST, FLK, XPCLR
ENSBTAG00000012109	EDN3	FST, FLK, XPCLR
ENSBTAG00000000662	TCF20	FST, FLK, XPCLR
ENSBTAG00000010029	ERC2	FST, FLK, XPCLR
ENSBTAG00000009676	STK25	FST, FLK, XPCLR
ENSBTAG00000033412	B3GLCT	FST, FLK, XPCLR
ENSBTAG00000001024	ARID1A	FST, FLK, XPCLR
ENSBTAG00000000521	PLEKHA8	FST, FLK, XPCLR
ENSBTAG00000017263	MXI1	FST, FLK, XPCLR
ENSBTAG00000000497	AKR1A1	FST, FLK, XPCLR
ENSBTAG00000020164	BAZ1A	FST, FLK, XPCLR
ENSBTAG00000011244	TESK2	FST, FLK, XPCLR
ENSBTAG00000017448	EFEMP1	FST, FLK, XPCLR
ENSBTAG00000006429	ACO2	FST, FLK, XPCLR
ENSBTAG00000011082	IGF1	FST, FLK, XPCLR
ENSBTAG00000043989	EYA3	FST, FLK, XPCLR
ENSBTAG00000019460	MOXD1	FST, FLK, XPCLR
ENSBTAG00000012774	RAB7B	FST, FLK, XPCLR
ENSBTAG00000000094	ATPAF1	FST, FLK, XPCLR
ENSBTAG00000009682	PRORP	FST, FLK, XPCLR
ENSBTAG00000003989	GSTO1	FST, FLK, XPCLR
ENSBTAG00000002796	KLHL3	FST, FLK, XPCLR
ENSBTAG00000021527	IGF1R	FST, FLK, XPCLR
ENSBTAG00000009026	PACS1	FST, FLK, XPCLR
ENSBTAG00000011104	RTN4	FST, FLK, XPCLR
ENSBTAG00000013912	TXNRD1	FST, FLK, XPCLR
ENSBTAG00000021127	GNA14	FST, FLK, XPCLR
ENSBTAG00000021923	DSG2	FST, FLK, XPCLR
ENSBTAG00000021361	SAMD3	FST, FLK, XPCLR
ENSBTAG00000010619	PPP3R1	FST, FLK, XPCLR
ENSBTAG00000014324	ANTXR2	FST, FLK, XPCLR
ENSBTAG00000001862	PPP2R2B	FST, FLK, XPCLR
ENSBTAG00000010906	RPS6KA5	FST, FLK, XPCLR
ENSBTAG00000000785	PASK	FST, FLK, XPCLR
ENSBTAG00000008909	PNPT1	FST, FLK, XPCLR
ENSBTAG00000000076	RECK	FST, FLK, XPCLR
ENSBTAG00000004036	GJC1	FST, FLK, XPCLR
ENSBTAG00000009949	DARS1	FST, FLK, XPCLR
ENSBTAG00000029903	bta-mir-216a	FST, FLK, XPCLR
ENSBTAG00000008951	ALPL	FST, FLK, XPCLR
ENSBTAG00000015647	CYP4X1	FST, FLK, XPCLR
ENSBTAG00000025477	KIF3A	FST, FLK, XPCLR
ENSBTAG00000012357	VPS13B	FST, FLK, XPCLR
ENSBTAG00000016252	LSM12	FST, FLK, XPCLR
ENSBTAG00000012039	PHACTR1	FST, FLK, XPCLR
ENSBTAG00000000295	CLHC1	FST, FLK, XPCLR
ENSBTAG00000013136	EFCAB11	FST, FLK, XPCLR
ENSBTAG00000006392	TTC7B	FST, FLK, XPCLR
ENSBTAG00000020444	MAST2	FST, FLK, XPCLR
ENSBTAG00000039208	ATP5F1E	XPEHH, FST, FLK
ENSBTAG00000013614	TMEM38A	XPEHH, FST, FLK
ENSBTAG00000019823	ADAMTS17	XPEHH, FST, FLK
ENSBTAG00000022360	SOX5	XPEHH, FST, FLK
ENSBTAG00000016729	KCNT2	XPEHH, FST, FLK
ENSBTAG00000039435	LEMD3	XPEHH, FST, FLK
ENSBTAG00000018785	TUBB1	XPEHH, FST, FLK
ENSBTAG00000030114	bta-mir-143	XPEHH, FST, FLK
ENSBTAG00000005870	FANCL	XPEHH, FLK, XPCLR
ENSBTAG00000005154	APCDD1	XPEHH, FLK, XPCLR
ENSBTAG00000003808	HDAC9	XPEHH, FLK, XPCLR
ENSBTAG00000013184	CEP120	XPEHH, FST, XPCLR
ENSBTAG00000019951	PCYOX1L	XPEHH, FST, FLK
ENSBTAG00000018400	BRMS1L	XPEHH, FST, FLK
ENSBTAG00000014402	GIMAP8	XPEHH, FST, FLK
ENSBTAG00000043992	RNF180	XPEHH, FST, FLK
ENSBTAG00000035776	CFAP299	XPEHH, FST, FLK
ENSBTAG00000053916	MKRN3	XPEHH, FST, FLK
ENSBTAG00000029857	bta-mir-145	XPEHH, FST, FLK
ENSBTAG00000012501	FTO	XPEHH, FLK, XPCLR
ENSBTAG00000011252	RAD50	XPEHH, FST, FLK
ENSBTAG00000012481	RANGAP1	XPEHH, FST, FLK
ENSBTAG00000004402	PRELID3B	XPEHH, FST, FLK
ENSBTAG00000025589	CDKAL1	XPEHH, FST, FLK
ENSBTAG00000010578	IL17B	XPEHH, FST, FLK
ENSBTAG00000015303	PALS2	XPEHH, FLK, XPCLR
ENSBTAG00000014418	FHIT	XPEHH, FST, FLK
ENSBTAG00000014526	MOB3A	XPEHH, FST, FLK
ENSBTAG00000015419	ARHGEF37	XPEHH, FST, FLK
ENSBTAG00000003502	SPOCK1	XPEHH, FLK, XPCLR
ENSBTAG00000030222	L3MBTL2	XPEHH, FST, FLK
ENSBTAG00000049309	TAF13	XPEHH, FST, FLK
ENSBTAG00000021204	TES	XPEHH, FST, FLK
ENSBTAG00000013081	PSPH	FLK, XPCLR
ENSBTAG00000002555	PDZK1IP1	FLK, XPCLR
ENSBTAG00000001890	RUBCN	FLK, XPCLR
ENSBTAG00000015154	MCL1	FLK, XPCLR
ENSBTAG00000007721	DPM1	FLK, XPCLR
ENSBTAG00000017175	RNF216	FLK, XPCLR
ENSBTAG00000047747	NDFIP1	FLK, XPCLR
ENSBTAG00000021045	E2F3	FLK, XPCLR
ENSBTAG00000002755	ANKRD12	FLK, XPCLR
ENSBTAG00000000329	MEGF10	FLK, XPCLR
ENSBTAG00000009681	PPP2R3C	FLK, XPCLR
ENSBTAG00000046199	NRXN1	FLK, XPCLR
ENSBTAG00000000098	SETDB1	FLK, XPCLR
ENSBTAG00000020791	RAPGEF1	FLK, XPCLR
ENSBTAG00000006225	RPA2	FLK, XPCLR
ENSBTAG00000014320	SRFBP1	FLK, XPCLR
ENSBTAG00000012394	CCDC85A	FLK, XPCLR
ENSBTAG00000029793	MIR103A2	FLK, XPCLR
ENSBTAG00000011518	RARB	FLK, XPCLR
ENSBTAG00000015294	COX10	FLK, XPCLR
ENSBTAG00000014091	ARHGEF3	FLK, XPCLR
ENSBTAG00000010380	INO80	FLK, XPCLR
ENSBTAG00000030587	LASP1	FLK, XPCLR
ENSBTAG00000021347	CWH43	FLK, XPCLR
ENSBTAG00000009789	GNAQ	FLK, XPCLR
ENSBTAG00000004625	PYGB	FLK, XPCLR
ENSBTAG00000022564	AKR1C4	FLK, XPCLR
ENSBTAG00000016462	TCF4	FLK, XPCLR
ENSBTAG00000018071	TMOD4	FLK, XPCLR
ENSBTAG00000005568	FRMPD2	FLK, XPCLR
ENSBTAG00000019819	FUT8	FLK, XPCLR
ENSBTAG00000006531	DIP2C	FLK, XPCLR
ENSBTAG00000000784	MTERF4	FLK, XPCLR
ENSBTAG00000020933	HCFC2	FLK, XPCLR
ENSBTAG00000007920	PANK2	FLK, XPCLR
ENSBTAG00000008438	ARFIP1	FLK, XPCLR
ENSBTAG00000013273	PIGL	FLK, XPCLR
ENSBTAG00000019002	SLC2A12	FLK, XPCLR
ENSBTAG00000002970	INTS6	FLK, XPCLR
ENSBTAG00000049566	DNAH6	FLK, XPCLR
ENSBTAG00000010111	TCF7L1	FLK, XPCLR
ENSBTAG00000043959	PDGFC	FLK, XPCLR
ENSBTAG00000002356	RBM47	FLK, XPCLR
ENSBTAG00000001785	TGM3	FLK, XPCLR
ENSBTAG00000012137	NTN1	FLK, XPCLR
ENSBTAG00000015346	NASP	FLK, XPCLR
ENSBTAG00000006742	PAX1	FLK, XPCLR
ENSBTAG00000010581	MAGI1	FLK, XPCLR
ENSBTAG00000020382	RIN2	FLK, XPCLR
ENSBTAG00000049300	AARSD1	FLK, XPCLR
ENSBTAG00000002997	ADAMTSL1	FLK, XPCLR
ENSBTAG00000034442	LNP1	FLK, XPCLR
ENSBTAG00000021835	PRICKLE2	FLK, XPCLR
ENSBTAG00000031235	IL5	FLK, XPCLR
ENSBTAG00000005116	FKBP15	FLK, XPCLR
ENSBTAG00000007958	TNS4	FLK, XPCLR
ENSBTAG00000015136	AARSD1	FLK, XPCLR
ENSBTAG00000018699	KAT7	FLK, XPCLR
ENSBTAG00000003955	MYO7A	FLK, XPCLR
ENSBTAG00000011271	SNX31	FST, FLK
ENSBTAG00000019843	HAUS6	FST, FLK
ENSBTAG00000017162	STK39	FST, XPCLR
ENSBTAG00000011345	SFMBT1	FST, XPCLR
ENSBTAG00000008167	TTC3	FST, FLK
ENSBTAG00000015363	CDC42SE1	FST, FLK
ENSBTAG00000021310	COL4A4	FST, FLK
ENSBTAG00000019658	ASB16	FST, FLK
ENSBTAG00000021090	ABCC1	FST, XPCLR
ENSBTAG00000015599	PRKD2	FST, FLK
ENSBTAG00000023054	SLC25A16	FST, FLK
ENSBTAG00000015369	MLLT11	FST, FLK
ENSBTAG00000001349	KIF1C	FST, FLK
ENSBTAG00000014054	CFAP206	FST, FLK
ENSBTAG00000002177	PIKFYVE	FST, FLK
ENSBTAG00000031461	SNX7	FST, FLK
ENSBTAG00000025212	HARS2	FST, FLK
ENSBTAG00000015771	YTHDF2	FST, FLK
ENSBTAG00000016072	SHC2	FST, FLK
ENSBTAG00000016967	RARS2	FST, FLK
ENSBTAG00000018893	AHCYL1	FST, FLK
ENSBTAG00000054085	SELENOP	FST, FLK
ENSBTAG00000008609	SEPTIN8	FST, FLK
ENSBTAG00000006970	OLA1	FST, FLK
ENSBTAG00000012994	LOX	FST, FLK
ENSBTAG00000052073	SPATA17	FST, FLK
ENSBTAG00000040295	CHCHD2	FST, FLK
ENSBTAG00000037013	U1	FST, FLK
ENSBTAG00000038107	MAPKAPK2	FST, FLK
ENSBTAG00000048011	GPR160	FST, FLK
ENSBTAG00000044898	SNORA74	FST, FLK
ENSBTAG00000019218	ATP6V0A1	FST, FLK
ENSBTAG00000000545	PPP4R3B	FST, FLK
ENSBTAG00000016377	IPP	FST, FLK
ENSBTAG00000007281	SEMA6C	FST, FLK
ENSBTAG00000004909	GP1BA	FST, FLK
ENSBTAG00000014786	PBRM1	FST, FLK
ENSBTAG00000039287	ZFP69	FST, FLK
ENSBTAG00000013769	NECTIN3	FST, FLK
ENSBTAG00000017061	SMARCAD1	FST, XPCLR
ENSBTAG00000005289	CHERP	FST, FLK
ENSBTAG00000015371	GABPB2	FST, FLK
ENSBTAG00000027446	RSU1	FST, FLK
ENSBTAG00000049931	bta-mir-1949	FST, FLK
ENSBTAG00000055015	SNORA70	FST, FLK
ENSBTAG00000001523	YES1	FST, FLK
ENSBTAG00000035370	TBPL1	FST, FLK
ENSBTAG00000007623	CPTP	FST, FLK
ENSBTAG00000001671	RTF1	FST, FLK
ENSBTAG00000038126	WIPF2	FST, FLK
ENSBTAG00000016069	ARF4	FST, FLK
ENSBTAG00000008766	SLC9A1	FST, FLK
ENSBTAG00000033747	SIL1	FST, FLK
ENSBTAG00000012545	GOLM2	FST, XPCLR
ENSBTAG00000011171	PIEZO2	FST, FLK
ENSBTAG00000036389	bta-mir-16a	FST, FLK
ENSBTAG00000014119	PRKCZ	FST, FLK
ENSBTAG00000044963	U6	FST, FLK
ENSBTAG00000002973	RPP30	FST, XPCLR
ENSBTAG00000014112	EXOC4	FST, FLK
ENSBTAG00000007158	TSPAN31	FST, FLK
ENSBTAG00000046574	FRMPD1	FST, FLK
ENSBTAG00000020689	PPP1R13L	FST, FLK
ENSBTAG00000016904	MARCHF9	FST, FLK
ENSBTAG00000018322	SEC24A	FST, FLK
ENSBTAG00000014744	TXNDC15	FST, FLK
ENSBTAG00000021447	SIM2	FST, FLK
ENSBTAG00000016508	CTDSP2	FST, FLK
ENSBTAG00000010691	USP39	FST, FLK
ENSBTAG00000008936	ABCC2	FST, FLK
ENSBTAG00000047223	GNAS	FST, FLK
ENSBTAG00000046044	ZBTB8B	FST, FLK
ENSBTAG00000009786	SCIN	FST, FLK
ENSBTAG00000022847	HEATR5A	FST, XPCLR
ENSBTAG00000005441	ZMAT2	FST, FLK
ENSBTAG00000005072	CUBN	FST, FLK
ENSBTAG00000004484	CEP83	FST, FLK
ENSBTAG00000006925	CENPL	FST, FLK
ENSBTAG00000012564	KANSL1	FST, FLK
ENSBTAG00000014255	VPS50	FST, FLK
ENSBTAG00000009683	PSMA6	FST, FLK
ENSBTAG00000004171	GPHN	FST, FLK
ENSBTAG00000051779	PFDN1	FST, FLK
ENSBTAG00000053506	U6	FST, FLK
ENSBTAG00000018656	HP1BP3	FST, FLK
ENSBTAG00000001610	SLC4A1	FST, FLK
ENSBTAG00000015473	RPS27A	FST, FLK
ENSBTAG00000009394	NSMCE2	FST, FLK
ENSBTAG00000020780	SBNO2	FST, FLK
ENSBTAG00000010070	GSDMA	FST, XPCLR
ENSBTAG00000046547	CIDEA	FST, FLK
ENSBTAG00000013492	PRKAG3	FST, FLK
ENSBTAG00000012380	HK1	FST, FLK
ENSBTAG00000007084	MAP3K14	FST, FLK
ENSBTAG00000018430	GSAP	FST, FLK
ENSBTAG00000042160	U6	FST, FLK
ENSBTAG00000045067	SNORD124	FST, FLK
ENSBTAG00000011425	PTPRA	FST, XPCLR
ENSBTAG00000020997	GPR15	FST, FLK
ENSBTAG00000007870	FKBP14	FST, XPCLR
ENSBTAG00000020929	ARMC3	FST, FLK
ENSBTAG00000007591	CHUK	FST, XPCLR
ENSBTAG00000009482	AFF4	FST, FLK
ENSBTAG00000011759	C1QL1	FST, FLK
ENSBTAG00000044118	HMGA2	FST, FLK
ENSBTAG00000014922	SHB	FST, FLK
ENSBTAG00000010756	ST7	FST, FLK
ENSBTAG00000010689	NRG2	FST, FLK
ENSBTAG00000044260	SCARNA8	FST, FLK
ENSBTAG00000007605	FKBP4	FST, FLK
ENSBTAG00000019796	FCMR	FST, FLK
ENSBTAG00000014750	EPB41L4A	FST, FLK
ENSBTAG00000033351	PACRGL	FST, XPCLR
ENSBTAG00000019537	MARCHF8	FST, XPCLR
ENSBTAG00000003354	SMCHD1	FST, FLK
ENSBTAG00000033221	CCDC152	FST, FLK
ENSBTAG00000008224	PAIP2	FST, FLK
[truncated: 1,498 more rows]
